# Supplementary material for: Embryonic alcohol exposure disrupts the ubiquitin-proteasome system
Source: JCI Insight. 2022 Dec 8;7(23):e156914. doi: 10.1172/jci.insight.156914 (PMC9746913; doi:10.1172/jci.insight.156914)
Supplement: Supplemental table 1 [file jciinsight-7-156914-s041.xlsx]

## Sheet: Sheet1
Table S1. Differential Expression Analysis of Control (0% EtOH) vs EAE (1% EtOH, 12 hpf - 5 dpf) Larvae at 7 dpf.
gene	baseMean	log2FoldChange	lfcSE	stat	pvalue	padj
npas4a	937.846	-1.95741	0.139377	-14.044	8.39e-45	1.54e-40
zgc:122979	508.877	-1.58173	0.125268	-12.6267	1.5e-36	1.33e-32
si:ch211-207n23.2	1007.74	1.04898	0.083265	12.598	2.16e-36	1.33e-32
klf2a	7097.9	-1.9744	0.160621	-12.2923	9.97e-35	4.59e-31
egr4	418.765	-1.41294	0.131015	-10.7846	4.07e-27	1.5e-23
si:dkey-242g16.2	825.462	-1.22333	0.114395	-10.694	1.09e-26	3.33e-23
sik1	3585.17	-0.725077	0.0747813	-9.69596	3.14e-22	8.25e-19
si:ch211-195b13.1	2219.14	-0.787048	0.0835191	-9.42357	4.36e-21	1e-17
mych	3165.37	-0.881205	0.0965615	-9.12584	7.12e-20	1.46e-16
psmc1b	1058.42	0.665174	0.0736956	9.02596	1.78e-19	3.28e-16
psme2	495.955	0.788783	0.0875322	9.01135	2.04e-19	3.4e-16
grhl3	446.724	0.932697	0.10545	8.84492	9.16e-19	1.4e-15
anxa1c	1665.21	0.702362	0.0803514	8.74113	2.31e-18	3.03e-15
ehf	223.536	1.02442	0.117116	8.74709	2.19e-18	3.03e-15
gna14	558.416	0.785435	0.0922164	8.51731	1.63e-17	2e-14
psma4	1780.05	0.491962	0.0586321	8.39066	4.83e-17	5.56e-14
sult5a1	155.969	1.24813	0.149319	8.35885	6.33e-17	6.86e-14
si:dkey-247k7.2	2236.48	0.604018	0.0723781	8.34531	7.1e-17	7.26e-14
krtt1c19e	32064	-0.808608	0.0973137	-8.30929	9.63e-17	9.32e-14
arl5c	561.223	-0.807045	0.0985125	-8.19231	2.56e-16	2.36e-13
rgs2	1189.16	-0.934517	0.115601	-8.08397	6.27e-16	5.49e-13
cyldb	506.781	-0.86812	0.107789	-8.05392	8.02e-16	6.71e-13
csrnp1b	1053.09	-0.755661	0.0948585	-7.96619	1.64e-15	1.25e-12
sec23b	5305.22	-0.501614	0.0629192	-7.97235	1.56e-15	1.25e-12
cry1ba	3561.28	-0.423084	0.0532354	-7.94741	1.9e-15	1.4e-12
si:ch73-338o16.4	156.572	1.29648	0.163861	7.91205	2.53e-15	1.79e-12
klf9	980.015	-0.885626	0.112233	-7.89099	3e-15	2.03e-12
si:ch73-141c7.1	1421.96	-0.730476	0.092612	-7.88749	3.08e-15	2.03e-12
si:ch211-226h7.5	145.672	1.50666	0.191512	7.86717	3.63e-15	2.3e-12
psma5	1790.07	0.503981	0.0642435	7.84486	4.33e-15	2.66e-12
psmd11b	1279.06	0.551108	0.0703817	7.83027	4.87e-15	2.89e-12
gpr186	177.765	-1.2954	0.165859	-7.81024	5.71e-15	3.28e-12
agr1	1116.68	0.688336	0.0882433	7.80043	6.17e-15	3.44e-12
dusp6	3205.43	-0.371378	0.0477896	-7.7711	7.78e-15	4.21e-12
gale	734.913	0.714083	0.0921398	7.75	9.19e-15	4.83e-12
gmds	690.888	0.564115	0.0735844	7.66623	1.77e-14	9.05e-12
pim1	2500.35	-0.422498	0.0553153	-7.63798	2.21e-14	1.1e-11
psmb1	2070.81	0.53818	0.0709696	7.58324	3.37e-14	1.63e-11
cebpd	5564.09	-0.53446	0.070732	-7.55612	4.15e-14	1.96e-11
tuba8l	11741	0.55025	0.0730301	7.53457	4.9e-14	2.25e-11
psmb4	2149.21	0.518951	0.0690985	7.51031	5.9e-14	2.65e-11
CT573383.1	208.955	1.18341	0.157867	7.49627	6.57e-14	2.88e-11
si:dkeyp-11e3.1	274.492	0.757766	0.101418	7.47175	7.91e-14	3.39e-11
elf3	555.939	0.892789	0.120454	7.41188	1.25e-13	5.21e-11
si:dkeyp-86h10.3	567.079	-0.852138	0.115316	-7.3896	1.47e-13	6.02e-11
si:ch211-212k18.7	2742.95	0.324487	0.0439532	7.38254	1.55e-13	6.21e-11
si:dkey-201c13.2	154.836	-0.958415	0.129954	-7.37506	1.64e-13	6.43e-11
psmb3	1475.03	0.53848	0.0737885	7.29761	2.93e-13	1.12e-10
arhgdig	2895.54	0.376283	0.0516818	7.28075	3.32e-13	1.25e-10
tmem176l.4	2057.39	0.513796	0.0706329	7.27418	3.49e-13	1.28e-10
zgc:85975	2075.47	0.612896	0.0845654	7.24759	4.24e-13	1.53e-10
psmc4	2373	0.419633	0.058165	7.21453	5.41e-13	1.92e-10
nr4a1	2652.98	-0.881424	0.122538	-7.1931	6.33e-13	2.2e-10
psmd3	2431.75	0.347479	0.0494492	7.02699	2.11e-12	7.19e-10
galnt7	1792.97	0.447485	0.0638712	7.00606	2.45e-12	8.2e-10
slc25a25a	2826.58	-0.799269	0.114702	-6.96821	3.21e-12	1.05e-09
cldne	2424.86	0.479218	0.0695035	6.89487	5.39e-12	1.71e-09
abracl	1423.84	0.493889	0.0716238	6.8956	5.36e-12	1.71e-09
muc5.1	8231.77	0.538717	0.0781579	6.89267	5.48e-12	1.71e-09
psma8	3180.91	0.377528	0.0548927	6.87756	6.09e-12	1.87e-09
g6pca.2	7829.06	-0.625797	0.0911699	-6.86407	6.69e-12	2.02e-09
fosb	567.676	-1.40085	0.204307	-6.85656	7.05e-12	2.09e-09
nfkbiab	2671.01	-0.456077	0.0669331	-6.81392	9.5e-12	2.73e-09
s100u	1602.02	0.48227	0.0707779	6.81385	9.5e-12	2.73e-09
nr1d1	4683.56	-0.406759	0.0597483	-6.80788	9.9e-12	2.8e-09
txnl1	1444.1	0.535898	0.0790614	6.77825	1.22e-11	3.39e-09
psmd8	1592.08	0.48678	0.0718847	6.77168	1.27e-11	3.5e-09
pmm2	460.942	0.766625	0.113254	6.76905	1.3e-11	3.51e-09
psmd1	3545.54	0.449661	0.0666844	6.74313	1.55e-11	4.13e-09
gadd45ba	1931.61	-0.810992	0.120415	-6.73499	1.64e-11	4.25e-09
si:dkey-187j14.4	317.686	0.826343	0.122684	6.73556	1.63e-11	4.25e-09
btg2	3369.57	-1.09261	0.16245	-6.72583	1.75e-11	4.46e-09
qars	2133.95	0.45655	0.0684257	6.6722	2.52e-11	6.35e-09
si:dkeyp-1h4.6	1292.17	1.11485	0.168652	6.61036	3.83e-11	9.53e-09
nr1d2a	5253.2	-0.586557	0.0892061	-6.57529	4.86e-11	1.19e-08
psmd13	1635.38	0.402774	0.0612689	6.57388	4.9e-11	1.19e-08
ddit4	888.931	-1.24504	0.191134	-6.51395	7.32e-11	1.75e-08
tsc22d3	2935.32	-0.63516	0.098032	-6.47911	9.23e-11	2.18e-08
pdia4	4480.24	0.513319	0.079325	6.47109	9.73e-11	2.27e-08
vcp	9081.14	0.321894	0.0498815	6.45318	1.1e-10	2.52e-08
mycb	1342.41	-0.609109	0.0946534	-6.43516	1.23e-10	2.8e-08
grk5	260.229	0.720277	0.112447	6.40549	1.5e-10	3.36e-08
adgrb1b	994.013	-0.655166	0.102785	-6.37416	1.84e-10	4.05e-08
zgc:152791	107.43	1.02492	0.160807	6.3736	1.85e-10	4.05e-08
ctsc	2013.16	0.340396	0.0534469	6.36886	1.9e-10	4.09e-08
psmb5	2239.86	0.386137	0.0606341	6.36832	1.91e-10	4.09e-08
si:ch211-229n2.6	62.5127	1.71727	0.27149	6.32536	2.53e-10	5.34e-08
krt96	84.7275	1.23207	0.195425	6.30457	2.89e-10	6.04e-08
cdk5r2b	384.497	-0.715232	0.113523	-6.3003	2.97e-10	6.14e-08
si:dkey-202l22.6	1043.45	-1.65359	0.263328	-6.27959	3.39e-10	6.89e-08
mctp2b	279.778	0.828426	0.131936	6.27902	3.41e-10	6.89e-08
banf1	2224.52	0.465283	0.0742533	6.26615	3.7e-10	7.4e-08
psmb2	1566.16	0.419328	0.0671376	6.2458	4.22e-10	8.26e-08
si:ch211-95j8.2	1074.96	0.428523	0.068611	6.24568	4.22e-10	8.26e-08
pim3	617.032	-0.490931	0.0788822	-6.2236	4.86e-10	9.41e-08
zgc:172053	559.698	1.26138	0.203874	6.18703	6.13e-10	1.18e-07
galnt6	872.158	0.45697	0.0739932	6.17584	6.58e-10	1.25e-07
adrm1	1670.38	0.435003	0.0704824	6.1718	6.75e-10	1.27e-07
cyr61	1105.24	-0.66882	0.108506	-6.1639	7.1e-10	1.32e-07
psme1	413.748	0.630418	0.102451	6.15337	7.59e-10	1.4e-07
irf10	123.811	0.861222	0.140232	6.1414	8.18e-10	1.49e-07
oclna	1607.32	0.36214	0.0590385	6.13396	8.57e-10	1.52e-07
lect2l	680.742	0.686484	0.111889	6.13541	8.49e-10	1.52e-07
si:ch211-250m6.4	532.62	2.99522	0.488292	6.13407	8.57e-10	1.52e-07
mxc	336.139	0.715745	0.116807	6.12758	8.92e-10	1.56e-07
si:dkey-87o1.2	571.241	0.496474	0.0811127	6.1208	9.31e-10	1.62e-07
psmc3	2313	0.368674	0.0605338	6.09038	1.13e-09	1.92e-07
si:ch211-39f2.3	310.376	1.84616	0.303139	6.09012	1.13e-09	1.92e-07
si:ch211-250m6.2	192.767	2.72756	0.448623	6.07985	1.2e-09	2.03e-07
oxct1b	1684.53	0.641018	0.105663	6.06662	1.31e-09	2.19e-07
si:dkey-61p9.7	762.625	1.99481	0.328976	6.06368	1.33e-09	2.21e-07
pck1	13451	-0.536956	0.0886098	-6.05978	1.36e-09	2.24e-07
si:ch211-183d5.2	89.6938	0.961704	0.158882	6.05296	1.42e-09	2.32e-07
zgc:153932	1623.88	0.649942	0.107491	6.0465	1.48e-09	2.39e-07
psma6a	858.878	0.547054	0.0905594	6.04083	1.53e-09	2.45e-07
psmd14	1303.33	0.451047	0.0747612	6.03317	1.61e-09	2.55e-07
psma3	2076.84	0.419476	0.0699286	5.99863	1.99e-09	3.13e-07
dbnla	272.216	0.678335	0.113209	5.99187	2.07e-09	3.24e-07
jund	738.671	-0.560978	0.0936551	-5.98983	2.1e-09	3.25e-07
si:ch73-329n5.6	764.551	0.574185	0.0960246	5.97956	2.24e-09	3.43e-07
egr1	3162.81	-0.731991	0.122672	-5.96706	2.42e-09	3.67e-07
lonrf1l	726.151	-0.561577	0.094157	-5.96426	2.46e-09	3.71e-07
cxcl18b	113.392	1.07826	0.180837	5.96259	2.48e-09	3.71e-07
capn9	1406.85	0.575994	0.0971163	5.93097	3.01e-09	4.44e-07
zgc:113625	187.705	0.940261	0.15854	5.93076	3.02e-09	4.44e-07
si:dkey-204f11.64	953.566	0.475254	0.0803835	5.91234	3.37e-09	4.93e-07
cry1aa	1921.22	-0.340929	0.0578231	-5.89607	3.72e-09	5.39e-07
pitpnaa	1589.47	0.444837	0.0755391	5.88883	3.89e-09	5.59e-07
tob1a	3555.26	-0.375319	0.0637773	-5.88484	3.98e-09	5.68e-07
uba7	463.569	0.532136	0.0906242	5.8719	4.31e-09	6.1e-07
capns1a	3124.67	0.358971	0.061434	5.84321	5.12e-09	7.19e-07
tcap	1184.58	-0.877794	0.151226	-5.80453	6.45e-09	9e-07
irf1a	105.719	1.28499	0.221937	5.7899	7.04e-09	9.74e-07
si:dkey-85k7.7	1347.84	-0.684291	0.118878	-5.75626	8.6e-09	1.18e-06
gck	670.229	2.70039	0.470669	5.73735	9.62e-09	1.31e-06
nocta	855.025	-0.705193	0.123076	-5.72973	1.01e-08	1.36e-06
psmc5	2253.62	0.30486	0.0532197	5.72834	1.01e-08	1.36e-06
scinla	6223.22	-0.390098	0.0681353	-5.72534	1.03e-08	1.38e-06
mgll	2515.44	0.412779	0.0723299	5.7069	1.15e-08	1.52e-06
dusp1	2401.13	-0.737215	0.129292	-5.70192	1.18e-08	1.56e-06
dusp5	560.6	-0.575459	0.100982	-5.69864	1.21e-08	1.58e-06
adamts1	490.165	-0.708433	0.124699	-5.68113	1.34e-08	1.73e-06
psma6l	256.603	0.611479	0.107813	5.67167	1.41e-08	1.82e-06
il13	60.3694	1.89761	0.336071	5.64646	1.64e-08	2.09e-06
plekhf1	247.061	0.852339	0.151642	5.62073	1.9e-08	2.41e-06
ildr1a	631.96	0.427677	0.0761725	5.61458	1.97e-08	2.48e-06
si:dkey-151j17.4	2320.38	-1.1698	0.208956	-5.59831	2.16e-08	2.71e-06
vwa10.1	509.997	0.56028	0.100243	5.58921	2.28e-08	2.82e-06
cldna	786.267	0.622314	0.111332	5.58969	2.27e-08	2.82e-06
abce1	4596.85	0.33008	0.059253	5.57068	2.54e-08	3.11e-06
zbtb4	757.284	-0.421815	0.0757607	-5.56773	2.58e-08	3.14e-06
anln	361.63	0.710475	0.12763	5.56668	2.6e-08	3.14e-06
tmem176l.3b	680.335	0.470236	0.0850178	5.53103	3.18e-08	3.83e-06
hmgb2a	4901.48	0.336589	0.0609182	5.52527	3.29e-08	3.93e-06
nfil3-6	965.326	-1.23421	0.223632	-5.51896	3.41e-08	4.03e-06
cdc42l	2935.78	0.292805	0.053056	5.51879	3.41e-08	4.03e-06
aqp3a	7265.2	0.341865	0.0621277	5.50262	3.74e-08	4.39e-06
mxa	42.7222	1.66318	0.302539	5.4974	3.85e-08	4.49e-06
calr3a	6139.59	0.383786	0.0698556	5.49399	3.93e-08	4.55e-06
lman2lb	592.224	0.507093	0.0923541	5.49074	4e-08	4.6e-06
fkbp5	5800.81	-0.997145	0.182053	-5.47722	4.32e-08	4.94e-06
clic3	409.477	0.621794	0.113641	5.47157	4.46e-08	5.07e-06
si:ch73-347e22.8	352.296	0.582874	0.107	5.44743	5.11e-08	5.77e-06
tppp	299.519	0.507051	0.0931658	5.44246	5.26e-08	5.9e-06
map1ab	1724.46	-0.398922	0.0733416	-5.43923	5.35e-08	5.97e-06
ldb2b	688.953	-0.406044	0.074726	-5.43377	5.52e-08	6.12e-06
zgc:123068	204.041	0.830451	0.153254	5.41879	6e-08	6.61e-06
BX569789.1	44.526	1.22249	0.22659	5.39517	6.85e-08	7.5e-06
ist1	1629.49	0.325875	0.060526	5.38406	7.28e-08	7.93e-06
stat1b	175.64	0.842418	0.15722	5.35821	8.4e-08	9.06e-06
FP017215.1	116.445	0.950486	0.177401	5.35784	8.42e-08	9.06e-06
dnajc3b	883.355	0.446367	0.0834969	5.34591	9e-08	9.63e-06
cd9b	1481.54	0.315325	0.0590632	5.33878	9.36e-08	9.95e-06
fosaa	95.7159	-1.03282	0.193909	-5.32633	1e-07	1.05e-05
zgc:111983	9011.72	0.545096	0.102311	5.32783	9.94e-08	1.05e-05
rasl11b	354.961	-0.596745	0.112134	-5.32173	1.03e-07	1.07e-05
hk2	839.986	0.452105	0.0850455	5.31604	1.06e-07	1.1e-05
styk1	429.625	0.469624	0.0885043	5.30623	1.12e-07	1.16e-05
foxg1b	637.948	-0.728428	0.137397	-5.30162	1.15e-07	1.18e-05
si:ch211-217k17.12	88.4581	0.774143	0.14608	5.29945	1.16e-07	1.19e-05
cdk1	421.213	0.745714	0.140813	5.29579	1.19e-07	1.2e-05
psmb7	2413.63	0.356066	0.0672559	5.2942	1.2e-07	1.21e-05
tlcd1	223.118	0.590045	0.111562	5.28895	1.23e-07	1.24e-05
egr2b	147.866	-0.772871	0.14646	-5.277	1.31e-07	1.31e-05
laptm4b	1778.95	-0.322914	0.061241	-5.27284	1.34e-07	1.34e-05
hspa5	17993.3	0.388842	0.0739418	5.25876	1.45e-07	1.43e-05
ube2na	2576.74	0.267239	0.0511625	5.22334	1.76e-07	1.73e-05
nsfl1c	1712.39	0.337387	0.064668	5.21721	1.82e-07	1.78e-05
cldn7b	2006.06	0.32859	0.0630865	5.20856	1.9e-07	1.85e-05
psmc6	1840.58	0.332013	0.0637676	5.20661	1.92e-07	1.86e-05
casp6l1	199.264	0.614282	0.118265	5.19414	2.06e-07	1.98e-05
psma1	2152.41	0.335427	0.0646985	5.18447	2.17e-07	2.08e-05
klhl35	36.0688	1.82424	0.352977	5.16815	2.36e-07	2.25e-05
arl4ab	481.35	-0.536413	0.103876	-5.16397	2.42e-07	2.29e-05
nucb1	1100.04	0.321304	0.0622648	5.16029	2.47e-07	2.31e-05
pgam1a	2619.14	0.367657	0.0712503	5.16008	2.47e-07	2.31e-05
cdkn2c	85.8528	0.855106	0.165668	5.16157	2.45e-07	2.31e-05
rhbdf1a	913.298	0.327951	0.0637492	5.14439	2.68e-07	2.49e-05
rhoca	1401.02	0.351101	0.068285	5.14169	2.72e-07	2.52e-05
gch2	992.151	-0.561355	0.109296	-5.13612	2.8e-07	2.58e-05
si:dkey-183i3.5	33447.1	-0.523713	0.10242	-5.11336	3.16e-07	2.9e-05
yars	2266.1	0.3383	0.0662219	5.10859	3.25e-07	2.96e-05
abcf1	4879.85	0.323395	0.0635165	5.09151	3.55e-07	3.22e-05
il13ra1	456.583	0.412042	0.0810391	5.08449	3.69e-07	3.33e-05
acadvl	4334.87	0.213406	0.0420197	5.07871	3.8e-07	3.39e-05
rrp12	3392.26	0.288661	0.0568242	5.0799	3.78e-07	3.39e-05
crp	942.265	0.930122	0.183487	5.06914	4e-07	3.55e-05
crp2	268.008	0.722574	0.142851	5.05823	4.23e-07	3.74e-05
plaa	684.36	0.395616	0.0783861	5.04702	4.49e-07	3.95e-05
cdc20	235.17	0.755405	0.149802	5.04269	4.59e-07	4.02e-05
sh3d21	940.177	0.414256	0.0822542	5.03628	4.75e-07	4.14e-05
zgc:101715	132.583	0.675911	0.134318	5.03216	4.85e-07	4.21e-05
zgc:152658	37.6664	1.22213	0.243071	5.02786	4.96e-07	4.29e-05
srsf5b	4310.99	-0.23762	0.0473416	-5.01927	5.19e-07	4.46e-05
ctps1a	1304.47	0.389022	0.0775857	5.01409	5.33e-07	4.56e-05
ifi35	337.486	0.497952	0.0993693	5.01112	5.41e-07	4.61e-05
kpna2	871.469	0.603919	0.120548	5.00977	5.45e-07	4.62e-05
si:dkey-19b23.8	448.203	-0.485202	0.0969	-5.00724	5.52e-07	4.66e-05
myl12.1	6672.62	0.222004	0.0444817	4.9909	6.01e-07	5.05e-05
si:dkey-239b22.2	31.5179	-1.30699	0.262066	-4.98724	6.12e-07	5.12e-05
ripk4	419.092	0.389846	0.0784724	4.96794	6.77e-07	5.63e-05
gbp1	380.831	0.509499	0.10271	4.96057	7.03e-07	5.83e-05
stmn4	1204.27	-0.359288	0.0724711	-4.95767	7.13e-07	5.89e-05
pomp	1011.49	0.513227	0.103579	4.95491	7.24e-07	5.94e-05
psmb6	1319.5	0.357178	0.0722556	4.94326	7.68e-07	6.28e-05
srgn	908.979	0.370502	0.0749863	4.94094	7.77e-07	6.33e-05
zbtb7b	417.972	0.514225	0.104177	4.93608	7.97e-07	6.46e-05
psmb10	331.867	0.545223	0.110481	4.935	8.02e-07	6.47e-05
crybb1	12783.7	0.544382	0.110335	4.9339	8.06e-07	6.48e-05
si:dkey-9i23.6	80.1325	0.805158	0.163502	4.92446	8.46e-07	6.77e-05
zgc:194469	335.512	0.543769	0.110465	4.92254	8.54e-07	6.81e-05
sb:cb1058	1705.34	-0.465615	0.0948692	-4.90796	9.2e-07	7.3e-05
zgc:174935	325.799	0.516304	0.105265	4.90479	9.35e-07	7.39e-05
tmed9	2661.42	0.305808	0.062477	4.89473	9.84e-07	7.74e-05
cebpa	2080.14	-0.614135	0.125561	-4.89112	1e-06	7.83e-05
CABZ01027551.1	186.58	0.677047	0.138431	4.89085	1e-06	7.83e-05
tmeff1b	1223.19	-0.287184	0.058781	-4.88566	1.03e-06	8e-05
zgc:100868	2729.99	0.39593	0.081081	4.88314	1.04e-06	8.04e-05
ogfrl2	664.213	1.10426	0.226122	4.8835	1.04e-06	8.04e-05
socs1a	224.015	-0.585616	0.120183	-4.8727	1.1e-06	8.44e-05
ube2l3b	2585.81	0.281163	0.0577573	4.86801	1.13e-06	8.57e-05
fbp2	248.531	1.49527	0.307136	4.86844	1.12e-06	8.57e-05
lmo4b	642.268	-0.349119	0.0717622	-4.86495	1.14e-06	8.67e-05
cyc1	4702.62	0.242614	0.0498962	4.86238	1.16e-06	8.71e-05
pcna	5615.19	0.414356	0.0852025	4.86319	1.16e-06	8.71e-05
hyou1	5404.34	0.391548	0.0807741	4.84745	1.25e-06	9.36e-05
alox12	589.147	0.42168	0.0870563	4.84376	1.27e-06	9.49e-05
gbp	999.985	-0.635297	0.131252	-4.84027	1.3e-06	9.62e-05
elovl6l	481.725	-0.491622	0.101775	-4.8305	1.36e-06	0.000100249
psmc2	1961.22	0.328453	0.0679913	4.83081	1.36e-06	0.000100249
casp3b	475.838	0.536103	0.111037	4.82816	1.38e-06	0.00010103
arpc5a	1994.16	0.305716	0.0634319	4.8196	1.44e-06	0.000105041
mrpl12	1324.74	0.352739	0.0733673	4.80785	1.53e-06	0.000110964
hsp90aa1.2	4638.37	-0.388339	0.08081	-4.80558	1.54e-06	0.000111355
agr2	2830.35	0.477726	0.0994064	4.80579	1.54e-06	0.000111355
cited4a	1739.62	-0.479942	0.0999327	-4.80265	1.57e-06	0.000112553
si:ch211-149a19.3	247.827	0.564742	0.117634	4.80084	1.58e-06	0.000113135
arhgdia	4950.79	0.219041	0.0456493	4.79834	1.6e-06	0.000114111
hsd17b12a	1296.87	0.450925	0.0940717	4.79342	1.64e-06	0.000116496
pde4ba	2214.5	-0.217286	0.0454446	-4.78134	1.74e-06	0.000123243
actr3	5148.8	0.211162	0.044178	4.7798	1.75e-06	0.000123715
fam49al	1256.52	-0.348154	0.0728711	-4.77767	1.77e-06	0.000124558
gmppb	1340.9	0.329325	0.0690663	4.76825	1.86e-06	0.000130028
mhc2dab	192.304	0.693103	0.145387	4.76731	1.87e-06	0.00013014
ubfd1	560.833	0.369109	0.0775586	4.7591	1.94e-06	0.000135036
si:dkey-21e2.13	163.018	0.879341	0.185065	4.75153	2.02e-06	0.000139667
ecm2	677.471	-0.435927	0.0922665	-4.72465	2.31e-06	0.000158868
rtn4rl2a	141.327	-0.639386	0.13546	-4.72012	2.36e-06	0.000161844
slc29a2	203.585	0.77462	0.164212	4.7172	2.39e-06	0.000163573
cdv3	2429.62	0.322453	0.068423	4.71264	2.45e-06	0.00016666
dusp2	535.5	-1.00243	0.212783	-4.71102	2.46e-06	0.000167371
myb	655.99	0.443671	0.0946117	4.68939	2.74e-06	0.000185384
crabp1a	290.221	-0.648679	0.138413	-4.68655	2.78e-06	0.000187293
aldh3b1	213.248	0.548644	0.117121	4.68444	2.81e-06	0.000188538
fat1b	243.127	-0.472455	0.100901	-4.68236	2.84e-06	0.000189768
ctsba	4086.78	0.290241	0.0620859	4.67483	2.94e-06	0.000195446
si:dkey-27p18.3	220.761	0.577543	0.123527	4.67546	2.93e-06	0.000195446
si:ch73-78o10.1	159.77	0.694184	0.148551	4.67304	2.97e-06	0.00019645
cpt1cb	598.687	0.414849	0.0889935	4.66157	3.14e-06	0.00020698
nap1l4a	3157.18	0.279408	0.0600392	4.65375	3.26e-06	0.000214217
ier2a	597.714	-0.6433	0.138363	-4.64937	3.33e-06	0.000218043
apoc1	12678.4	0.391441	0.0842983	4.64352	3.43e-06	0.000223518
FO704661.1	150.273	0.58093	0.125169	4.64118	3.46e-06	0.000225258
rbp4l	1278.21	-0.375587	0.0810853	-4.63199	3.62e-06	0.000234664
pa2g4b	4119.67	0.287646	0.0621402	4.62898	3.67e-06	0.000237268
si:dkey-35i13.1	629.871	-0.369552	0.0799552	-4.62199	3.8e-06	0.000244556
si:ch211-157j23.5	48.4851	0.947842	0.205146	4.62034	3.83e-06	0.000245648
tpp1	822.41	0.274313	0.0593841	4.61931	3.85e-06	0.000246014
creld2	451.643	0.695466	0.151017	4.60522	4.12e-06	0.000262357
si:ch211-213d14.2	213.822	0.728759	0.158574	4.59571	4.31e-06	0.000273664
zic3	797.284	-0.329938	0.071845	-4.59235	4.38e-06	0.000277153
anp32b	3100.02	0.304841	0.0664399	4.58821	4.47e-06	0.000281737
ftr86	217.826	0.621318	0.135539	4.58407	4.56e-06	0.000286407
jac1	408.492	1.73711	0.379477	4.57765	4.7e-06	0.000294326
cand2	1305.76	0.332329	0.0726251	4.57595	4.74e-06	0.000295718
ftsj3	1386.26	0.369591	0.080788	4.57482	4.77e-06	0.000296312
thrb	592.489	-0.422889	0.0925249	-4.57054	4.86e-06	0.000300404
si:ch211-226h7.8	113.876	0.943165	0.206349	4.57073	4.86e-06	0.000300404
nt5c1aa	450.991	-0.535091	0.117187	-4.56611	4.97e-06	0.000305277
twf2a	1086.54	0.309701	0.0678312	4.56576	4.98e-06	0.000305277
pik3r1	4895.69	-0.268571	0.0589909	-4.55275	5.29e-06	0.000323709
mars	1572.43	0.306665	0.0673843	4.55098	5.34e-06	0.000324539
tnfrsf1a	729.952	0.349051	0.0767006	4.55082	5.34e-06	0.000324539
mcama	908.447	-0.360271	0.0791931	-4.54927	5.38e-06	0.000325864
mxf	131.316	0.737494	0.162277	4.54467	5.5e-06	0.000331967
hnrnpa0l	10083.4	0.206028	0.0454928	4.52881	5.93e-06	0.000356723
psmd12	1922.41	0.275568	0.0609042	4.52461	6.05e-06	0.000362685
arpc1a	3701.83	0.288959	0.0639586	4.5179	6.25e-06	0.000371938
galnt12	152.414	0.614658	0.13603	4.51854	6.23e-06	0.000371938
si:dkey-182g1.2	318.835	0.423941	0.0939009	4.51477	6.34e-06	0.00037626
BX927308.1	33.6484	1.54033	0.34211	4.50245	6.72e-06	0.000397479
eif5a2	8509.4	0.260046	0.0578018	4.49893	6.83e-06	0.000402819
pum3	1265.64	0.324264	0.0721271	4.49572	6.93e-06	0.000407628
cst14b.2	122.177	2.0444	0.454883	4.49435	6.98e-06	0.000408972
cldnf	323.429	0.462284	0.102894	4.49284	7.03e-06	0.00041057
apoa1b	71180.3	0.334244	0.0744691	4.48837	7.18e-06	0.000417957
arpc1b	1731.28	0.316155	0.0704969	4.48466	7.3e-06	0.000422611
nfkb2	742.335	0.343564	0.0765989	4.48523	7.28e-06	0.000422611
rnf139	616.374	0.418364	0.0936427	4.46767	7.91e-06	0.000454744
rrm2	491.79	0.550971	0.12332	4.46783	7.9e-06	0.000454744
acp6	357.688	0.647035	0.145034	4.46127	8.15e-06	0.000467066
rab11al	428.617	0.538767	0.120822	4.45918	8.23e-06	0.000470197
rasgef1ba	1262.69	-0.294406	0.0661235	-4.45236	8.49e-06	0.000483866
rad23b	3143.72	0.219677	0.0493542	4.45103	8.55e-06	0.000485377
kctd17	585.126	-0.345069	0.077808	-4.43487	9.21e-06	0.000521635
eif6	1112.84	0.298169	0.0673206	4.42909	9.46e-06	0.000534175
ndufab1a	1262.73	0.337115	0.0762667	4.42021	9.86e-06	0.000554908
znf1035	1751.02	-0.266252	0.0602485	-4.41924	9.9e-06	0.0005557
manf	1567.83	0.496638	0.112425	4.41751	9.98e-06	0.000558454
pycard	1000.01	0.334551	0.0757463	4.41673	1e-05	0.000558779
mcf2la	774.779	-0.314122	0.0711885	-4.41254	1.02e-05	0.000567988
eif3jb	1530.91	0.276555	0.06293	4.39464	1.11e-05	0.000615003
ddost	3563.14	0.284629	0.0648215	4.39096	1.13e-05	0.000623629
prlra	838.251	-0.273229	0.0622496	-4.38924	1.14e-05	0.000626691
ywhag2	2626.29	-0.265093	0.0604949	-4.38207	1.18e-05	0.000645749
cycsb	7070.5	0.275663	0.0629692	4.37774	1.2e-05	0.000656751
tuft1a	1218.97	-0.342202	0.0782498	-4.3732	1.22e-05	0.000668593
unc13ba	142.969	-0.514022	0.11763	-4.36981	1.24e-05	0.000675022
camk4	360.309	-0.453018	0.10366	-4.37022	1.24e-05	0.000675022
hsp90b1	14388	0.325856	0.0746481	4.36522	1.27e-05	0.000687332
slc14a2	114.54	-0.916911	0.210131	-4.36353	1.28e-05	0.000690653
rorab	2188.45	-0.22116	0.0507441	-4.35834	1.31e-05	0.000705147
pnp5a	5046.13	-0.508048	0.116678	-4.35428	1.34e-05	0.000716265
fosab	789.242	-1.16384	0.267626	-4.34876	1.37e-05	0.000732377
trib1	498.597	-0.3866	0.0889351	-4.34699	1.38e-05	0.000734226
zgc:171452	32.8491	1.09155	0.251109	4.34694	1.38e-05	0.000734226
edem1	1074.86	0.285807	0.0658054	4.34322	1.4e-05	0.000744385
irf7	155.08	0.617308	0.14215	4.34266	1.41e-05	0.000744385
tuba8l4	9609.24	0.23368	0.0538532	4.3392	1.43e-05	0.000754032
elmod1	1908.49	-0.284175	0.0655583	-4.33469	1.46e-05	0.000767451
zgc:123103	3647.03	0.515045	0.119006	4.32789	1.51e-05	0.000789266
tap1	155.076	0.58674	0.135611	4.32663	1.51e-05	0.000791539
net1	2488.76	-0.256533	0.0593033	-4.32577	1.52e-05	0.000792364
rrp1	1322.42	0.280736	0.0650086	4.31844	1.57e-05	0.000814522
kif20a	183.844	0.667588	0.154579	4.31874	1.57e-05	0.000814522
per2	1887.43	-0.404466	0.0939564	-4.30482	1.67e-05	0.00086386
cfl1l	6435.25	0.242882	0.0564593	4.30189	1.69e-05	0.000870484
irf8	139.455	0.576701	0.134049	4.30216	1.69e-05	0.000870484
opn4.1	292.988	-0.485544	0.112987	-4.29736	1.73e-05	0.000881094
slc3a2b	3276.46	-0.417153	0.0970694	-4.29747	1.73e-05	0.000881094
epcam	5759.82	0.279629	0.0650697	4.29738	1.73e-05	0.000881094
canx	10005.9	0.295014	0.0687418	4.29163	1.77e-05	0.000901562
IKZF2	201.588	0.492404	0.114768	4.29043	1.78e-05	0.000901562
si:dkey-188i13.7	145.142	0.557607	0.129966	4.29042	1.78e-05	0.000901562
nnt2	424.817	-0.766114	0.178676	-4.28772	1.81e-05	0.000907618
arf1	2994.54	0.2194	0.0511691	4.28775	1.8e-05	0.000907618
fuca2	1488.45	0.267409	0.0623817	4.28666	1.81e-05	0.000909486
tspan36	918.941	0.388616	0.0906987	4.2847	1.83e-05	0.000915048
zgc:101783	274.639	0.405551	0.0946921	4.28284	1.85e-05	0.000920213
arglu1a	2957.09	-0.209839	0.0491102	-4.27283	1.93e-05	0.000959916
ehd1a	1851.2	0.303909	0.0711859	4.26924	1.96e-05	0.000972888
rgma	1457.95	-0.213729	0.0500892	-4.26698	1.98e-05	0.00098016
zgc:174863	1024.99	0.285007	0.0668153	4.2656	1.99e-05	0.000983568
zgc:65851	455.73	-0.399184	0.0936587	-4.26211	2.03e-05	0.000996288
adssl	1931.93	0.291341	0.0683652	4.26154	2.03e-05	0.000996288
si:rp71-45k5.4	1059.5	0.303286	0.0712238	4.25821	2.06e-05	0.00100855
coro1a	1139.42	0.355153	0.0834382	4.25647	2.08e-05	0.0010137
cspg5b	389.102	-0.413848	0.0974476	-4.24688	2.17e-05	0.0010553
trim13	711.313	-0.321629	0.075983	-4.23291	2.31e-05	0.00112009
il4r.1	242.864	0.414927	0.0980402	4.23221	2.31e-05	0.0011206
prc1b	124.929	0.810128	0.191459	4.23134	2.32e-05	0.001122
ciarta	1921.49	-0.275974	0.0652834	-4.22732	2.36e-05	0.00113803
il20ra	486.509	0.405263	0.0958754	4.22697	2.37e-05	0.00113803
tmem173	118.621	0.689749	0.163204	4.22631	2.38e-05	0.00113842
top1	194.262	-0.527286	0.124795	-4.22523	2.39e-05	0.00114091
aatkb	1009.35	-0.319285	0.0756557	-4.22024	2.44e-05	0.00116342
arf2b	3124.09	0.268827	0.0637407	4.21751	2.47e-05	0.00117274
nansa	1048.08	0.316676	0.0750901	4.21728	2.47e-05	0.00117274
anxa3a	316.451	0.560211	0.132903	4.21518	2.5e-05	0.00118067
zgc:136930	22905	-0.418145	0.099247	-4.21318	2.52e-05	0.00118813
pdia6	4273.82	0.421121	0.100015	4.21059	2.55e-05	0.00119875
psme3	1178.6	0.40375	0.096106	4.20109	2.66e-05	0.00124698
ctsh	1778.26	0.322793	0.0768462	4.2005	2.66e-05	0.00124703
si:ch73-181m17.1	135.468	0.946462	0.225552	4.19621	2.71e-05	0.00126767
itpr3	1212	0.367704	0.0877603	4.18987	2.79e-05	0.00130033
usp5	2757.69	0.225106	0.0537635	4.18697	2.83e-05	0.00131373
prkchb	209.216	0.694613	0.166071	4.18263	2.88e-05	0.00133566
mhc1zba	3983.83	0.237281	0.0567546	4.18081	2.9e-05	0.00134301
tsr1	2364.49	0.278159	0.0665921	4.17706	2.95e-05	0.00135852
grna	636.189	0.326566	0.0781756	4.17734	2.95e-05	0.00135852
tars	2911.9	0.307106	0.0735497	4.17549	2.97e-05	0.00136454
zgc:92313	659.715	0.310697	0.0744857	4.17123	3.03e-05	0.00138683
nfe2l3	840.635	0.367405	0.0881288	4.16896	3.06e-05	0.00139727
dnmt3bb.2	177.942	0.669797	0.160786	4.16577	3.1e-05	0.00141341
krt15	5451.45	-0.387099	0.0929671	-4.16383	3.13e-05	0.00141352
tefa	3207.57	-0.247109	0.0593465	-4.16383	3.13e-05	0.00141352
necap2	767.311	0.30446	0.0731259	4.16351	3.13e-05	0.00141352
nfkbiz	435.536	0.442573	0.106295	4.16365	3.13e-05	0.00141352
aifm2	710.259	0.370243	0.0889485	4.16245	3.15e-05	0.00141661
erap1a	486.686	0.33052	0.0794465	4.16028	3.18e-05	0.00142664
ap1s3b	392.412	0.416355	0.10011	4.15897	3.2e-05	0.00143137
gfm1	1089.63	0.381059	0.091808	4.1506	3.32e-05	0.00148109
psmd6	1899.87	0.307844	0.0743042	4.14302	3.43e-05	0.00152721
pbk	239.615	0.690334	0.166759	4.1397	3.48e-05	0.00154203
etv7	46.497	0.843338	0.203718	4.13973	3.48e-05	0.00154203
ogt.1	5807.85	-0.182843	0.0441859	-4.13803	3.5e-05	0.00154958
prrc1	1014.06	0.413486	0.0999423	4.13725	3.52e-05	0.00155115
lhfpl3	665.771	-0.340907	0.0825088	-4.13177	3.6e-05	0.0015827
crb3b	210.135	0.468427	0.113387	4.13123	3.61e-05	0.0015827
noxo1a	121.13	0.642908	0.155631	4.13097	3.61e-05	0.0015827
cxcl8b.1	165.282	1.02058	0.247305	4.1268	3.68e-05	0.0016079
glud1a	2111.02	0.212099	0.0514251	4.12442	3.72e-05	0.00162075
lcp1	442.638	0.360057	0.0873338	4.12277	3.74e-05	0.00162854
ikbke	285.095	0.383836	0.0931512	4.12057	3.78e-05	0.0016403
psmc1a	1580.83	0.288033	0.0699323	4.11874	3.81e-05	0.00164943
CU302436.3	463.554	-0.425499	0.103349	-4.11711	3.84e-05	0.00165731
clul1	682.274	-0.435994	0.105954	-4.11493	3.87e-05	0.00166913
ubl7b	483.972	0.383648	0.0932609	4.11371	3.89e-05	0.00167405
pank2	1264.26	-0.333372	0.0810695	-4.11217	3.92e-05	0.0016813
foxo3a	2035.26	-0.233567	0.0568494	-4.10852	3.98e-05	0.00170415
adgrf8	412.719	0.551891	0.134517	4.10275	4.08e-05	0.00174316
sox4a	3511.82	-0.257882	0.0628743	-4.10154	4.1e-05	0.00174822
desi1b	336.303	0.407518	0.0996312	4.09026	4.31e-05	0.00183122
si:ch211-276a17.5	147.078	-0.664965	0.162669	-4.08785	4.35e-05	0.00184187
si:ch211-133n4.6	854.691	-0.37965	0.0928681	-4.08805	4.35e-05	0.00184187
map1aa	1555.56	-0.363002	0.0890497	-4.0764	4.57e-05	0.00193037
pim2	216.491	0.631083	0.154834	4.07588	4.58e-05	0.00193037
atxn1b	821.662	-0.299267	0.0734494	-4.07446	4.61e-05	0.00193774
macrod2	599.794	0.294123	0.0722557	4.07059	4.69e-05	0.00196574
rhocb	849.362	0.27679	0.0680116	4.06975	4.71e-05	0.00196832
tmed2	3281.86	0.214334	0.05274	4.06397	4.82e-05	0.00201314
ddx47	1049.77	0.284973	0.0701727	4.06102	4.89e-05	0.00203413
racgap1	201.553	0.686091	0.169051	4.05848	4.94e-05	0.00205179
ddx24	1457.46	0.266647	0.0657296	4.05672	4.98e-05	0.00206261
calr3b	8908.73	0.389696	0.0961075	4.0548	5.02e-05	0.002075
csnk2a4	87.625	0.687992	0.169787	4.0521	5.08e-05	0.00209437
sec13	1853.74	0.290032	0.0716719	4.04665	5.2e-05	0.00213886
nfil3-5	651.566	-0.337854	0.0835293	-4.04474	5.24e-05	0.0021516
atp1a2a	1751.83	0.367112	0.0908487	4.04091	5.32e-05	0.00217731
CABZ01058261.1	578.893	0.479944	0.118768	4.04103	5.32e-05	0.00217731
dusp4	260.67	-0.463319	0.114736	-4.03813	5.39e-05	0.0021984
nat8l	2207.65	-0.280653	0.0696385	-4.03013	5.57e-05	0.00226951
rrad	190.951	-0.489627	0.121574	-4.02739	5.64e-05	0.00229107
guca1c	528.034	-0.552827	0.13731	-4.02614	5.67e-05	0.00229821
camk2a	385.307	-0.356768	0.0887085	-4.0218	5.78e-05	0.00233534
si:dkey-19a16.4	145.548	0.6713	0.166935	4.02133	5.79e-05	0.00233534
npm1a	7040.02	0.294732	0.0734128	4.01472	5.95e-05	0.00238612
chaf1a	1600.93	0.415428	0.103476	4.01473	5.95e-05	0.00238612
lyz	1556.4	0.511342	0.127358	4.015	5.94e-05	0.00238612
erap2	272.739	0.441944	0.110107	4.01376	5.98e-05	0.00239058
si:ch211-155k24.9	145.345	-0.50295	0.125425	-4.00997	6.07e-05	0.00241737
itm2cb	551.204	-0.308392	0.0769102	-4.00976	6.08e-05	0.00241737
usp11	426.902	0.320459	0.0799228	4.0096	6.08e-05	0.00241737
zgc:65895	478.343	-0.336274	0.0839215	-4.007	6.15e-05	0.0024349
fabp10a	10816	0.319116	0.0796422	4.00687	6.15e-05	0.0024349
atp6ap1b	1173.18	0.224864	0.056147	4.00492	6.2e-05	0.00243716
nmt1a	2455.58	0.229863	0.0573874	4.00546	6.19e-05	0.00243716
zc3h15	1800.45	0.237526	0.0593203	4.00413	6.22e-05	0.00243716
slc39a7	1245.59	0.301718	0.0753454	4.00446	6.22e-05	0.00243716
mb21d1	40.4501	0.993756	0.248163	4.00445	6.22e-05	0.00243716
fam184b	621.042	-0.292048	0.0729546	-4.00315	6.25e-05	0.00244208
ponzr4	179.987	-1.78517	0.446267	-4.00022	6.33e-05	0.00246208
smarcd3b	836.467	-0.26456	0.0661359	-4.00025	6.33e-05	0.00246208
riox1	562.325	0.325022	0.0813048	3.99758	6.4e-05	0.00248442
vmp1	1555.86	0.298999	0.0748106	3.99675	6.42e-05	0.00248606
mki67	2176.25	0.387645	0.0969978	3.99643	6.43e-05	0.00248606
taldo1	1733.28	0.269987	0.0675874	3.99463	6.48e-05	0.00249976
si:ch211-222e20.4	211.252	0.595056	0.149003	3.99358	6.51e-05	0.00250554
glula	6702.28	-0.249205	0.0624132	-3.99282	6.53e-05	0.00250835
arpc4	1290.94	0.256526	0.0642576	3.99215	6.55e-05	0.00251023
ca15c	285.166	0.499004	0.125106	3.98864	6.65e-05	0.00253708
ccdc58	221.192	0.566362	0.141984	3.98891	6.64e-05	0.00253708
stk35	583.379	-0.362813	0.0909909	-3.98735	6.68e-05	0.00254558
pde6b	466.901	-0.442305	0.11096	-3.98618	6.71e-05	0.00255297
acsl3a	178.463	0.607294	0.152519	3.98176	6.84e-05	0.00259556
zgc:100829	454.341	0.354239	0.0890042	3.98003	6.89e-05	0.00260911
vgf	599.237	-0.420822	0.105778	-3.97836	6.94e-05	0.00261687
mpeg1.1	608.979	0.330033	0.0829575	3.97835	6.94e-05	0.00261687
ran	9689.62	0.159773	0.0402012	3.97434	7.06e-05	0.00265589
ftr56	101.071	0.593031	0.149306	3.9719	7.13e-05	0.00267769
clpp	658.814	0.383147	0.0964882	3.97091	7.16e-05	0.00268337
copa	6194.22	0.208334	0.0524958	3.96858	7.23e-05	0.00270431
ptbp1a	1844.2	0.209649	0.0528442	3.96731	7.27e-05	0.00271324
ranbp1	3373.44	0.196054	0.0494459	3.96501	7.34e-05	0.00272973
eif4e1c	1690.89	0.386182	0.0974055	3.96468	7.35e-05	0.00272973
lgals9l1	310.811	0.436435	0.110101	3.96393	7.37e-05	0.00272973
CABZ01073795.1	447.344	0.540521	0.136355	3.96406	7.37e-05	0.00272973
tuba8l2	4961.4	0.229432	0.0580225	3.95419	7.68e-05	0.0028377
grm6b	177.188	-0.479647	0.12132	-3.95356	7.7e-05	0.00283837
prom1a	724.128	-0.315141	0.0797185	-3.95317	7.71e-05	0.00283837
papss2b	1339.87	0.286433	0.0725491	3.94813	7.88e-05	0.00289308
atp1b1b	3009.36	-0.227143	0.0576234	-3.94186	8.09e-05	0.00296388
pcdh11	838.253	-0.334694	0.0849965	-3.93774	8.23e-05	0.00300921
c1galt1c1	690.719	0.280418	0.0713691	3.92913	8.53e-05	0.00311282
BX908782.1	841.765	0.308506	0.0785453	3.92775	8.57e-05	0.00312455
usp4	2101.05	0.27316	0.0696002	3.92471	8.68e-05	0.00315798
ide	2049.25	0.214998	0.0549018	3.91606	9e-05	0.00326079
chmp4bb	1483.7	0.229472	0.0585981	3.91604	9e-05	0.00326079
ppp2r2bb	278.462	-0.43608	0.111452	-3.91272	9.13e-05	0.00329567
nr1d2b	3595.17	-0.20556	0.0525391	-3.91252	9.13e-05	0.00329567
lygl1	400.001	0.415845	0.106307	3.91172	9.16e-05	0.00330019
pbx1a	775.739	-0.248642	0.0636054	-3.90914	9.26e-05	0.0033291
btbd10b	928.996	0.245321	0.0627818	3.90752	9.32e-05	0.00334497
rorb	101.537	-0.63272	0.162108	-3.90308	9.5e-05	0.00340023
nhsb	557.345	-0.318996	0.0817887	-3.90024	9.61e-05	0.0034337
prdm2a	319.519	-0.36712	0.094257	-3.89489	9.82e-05	0.00349191
ncapg	568.841	0.398793	0.102392	3.89476	9.83e-05	0.00349191
mrpl27	330.94	0.4724	0.121285	3.89496	9.82e-05	0.00349191
prelid3b	5547.54	-0.330696	0.0849293	-3.89378	9.87e-05	0.00349932
ctss2.1	189.054	0.516905	0.132964	3.88756	0.000101258	0.00358337
tgfbr2b	978.489	0.243516	0.0626538	3.88668	0.000101623	0.00358937
calcoco2	712.449	0.309902	0.0797464	3.8861	0.000101869	0.00359117
ciapin1	590.512	0.36048	0.0927897	3.88492	0.000102364	0.00360174
zbtb18	1410.1	-0.340503	0.0877094	-3.88218	0.000103525	0.00363561
zgc:154054	726.74	0.272647	0.0702654	3.88024	0.000104354	0.00365774
ftr09	39.1378	1.01304	0.261207	3.87829	0.000105195	0.00368023
tram2	468.983	0.425395	0.109824	3.87343	0.000107315	0.00374729
kcnj1a.6	105.046	-0.703958	0.181797	-3.87221	0.000107852	0.00375888
anxa5b	1417.53	0.359997	0.0929986	3.87099	0.000108393	0.0037706
map1b	1332.27	-0.302363	0.0781368	-3.86966	0.000108988	0.00378414
pa2g4a	5792.16	0.200446	0.0519147	3.86107	0.000112891	0.00391228
stt3a	4241.1	0.20971	0.0543452	3.85885	0.000113922	0.0039406
ptprn2	1215.84	-0.360774	0.0935132	-3.858	0.000114318	0.00394686
vaspb	2407.45	0.215575	0.0558878	3.85729	0.000114651	0.00395094
fbl	3757.92	0.253958	0.0658949	3.85398	0.000116213	0.0039973
cst14b.1	1478.38	0.245577	0.0638892	3.8438	0.000121143	0.0041591
si:dkey-40c23.2	345.396	0.428058	0.11149	3.83942	0.000123327	0.00422619
prox1a	1282.75	-0.224792	0.0585568	-3.83888	0.000123599	0.00422762
sulf2b	2242.35	-0.232376	0.0605616	-3.83702	0.000124535	0.00425175
nlgn4a	379.202	-0.319762	0.083367	-3.83559	0.000125263	0.00426868
ppp5c	1817.14	0.229745	0.0599419	3.83279	0.000126699	0.00430372
tfg	2096.61	0.250822	0.0654432	3.83267	0.000126759	0.00430372
insig1	1446.22	-0.43907	0.114657	-3.82942	0.000128448	0.00435304
coro2ba	342.748	-0.410195	0.107148	-3.82829	0.000129035	0.00436488
bin2b	410.825	0.3767	0.09842	3.82747	0.000129468	0.00437149
ccdc85b	1000.13	-0.251197	0.0656786	-3.82464	0.000130964	0.00439887
usp14	741.02	0.302013	0.0789662	3.82458	0.000130996	0.00439887
ndc80	297.163	0.457335	0.119563	3.82506	0.00013074	0.00439887
tnfrsf11b	266.854	0.504657	0.132011	3.82285	0.000131918	0.00442177
sagb	2216.39	-0.390177	0.102201	-3.81773	0.000134684	0.00450627
si:dkeyp-75h12.5	598.996	-0.249439	0.0653614	-3.8163	0.000135468	0.00451609
smc4	809.518	0.460848	0.120756	3.81634	0.000135444	0.00451609
klf6a	3162.87	-0.21682	0.0568293	-3.81528	0.000136026	0.0045265
st8sia5	287.049	-0.413376	0.10844	-3.81201	0.000137842	0.00457866
dok4	293.181	-0.40591	0.106514	-3.81086	0.000138482	0.00458354
wasf2	1371.5	0.259372	0.0680615	3.81085	0.000138488	0.00458354
fam46bb	513.075	-0.367873	0.0965625	-3.80969	0.000139139	0.00458861
cast	7198.66	0.248566	0.0652431	3.80984	0.000139055	0.00458861
hunk	955.742	-0.367018	0.0963509	-3.80918	0.000139428	0.0045899
BX664618.1	103.984	0.57433	0.150887	3.80635	0.000141033	0.00463446
insm1b	298.737	-0.353195	0.0929018	-3.80181	0.000143645	0.00471187
irf2bpl	1372.58	-0.263378	0.0693158	-3.79968	0.000144884	0.00474406
grinab	1054.82	0.222957	0.0587235	3.79673	0.000146618	0.00478696
mylpfb	7017.34	0.311892	0.0821512	3.79657	0.000146715	0.00478696
spdl1	111.081	0.75576	0.199174	3.79447	0.00014796	0.00481903
fuca1.1	1492.23	0.221198	0.0583053	3.79379	0.000148367	0.00482376
edil3a	1118.45	-0.300821	0.0793307	-3.79199	0.000149445	0.00485024
si:ch211-217k17.9	1628.77	-0.409263	0.107979	-3.79022	0.000150512	0.00487626
paox1	162.057	0.451239	0.119071	3.78966	0.000150854	0.00487876
celf3b	227.84	-0.415962	0.110118	-3.77742	0.000158459	0.00511573
si:dkey-7j14.5	1004.98	-0.295879	0.0784335	-3.77235	0.000161717	0.00521175
cryba1b	9900.15	0.330817	0.0877532	3.76986	0.000163337	0.00525477
gmppab	464.035	0.39652	0.105243	3.76766	0.000164788	0.00529219
pinx1	1025.1	0.267935	0.0711336	3.76664	0.000165459	0.00530449
sftpbb	230.143	0.44264	0.117567	3.76502	0.000166536	0.00532972
e2f8	345.041	0.540059	0.143496	3.76358	0.000167499	0.00535125
ehd1b	2914.24	0.234922	0.0624337	3.76274	0.000168061	0.0053537
pfdn2	1666.4	0.274678	0.0730022	3.7626	0.000168158	0.0053537
f11r.1	1488.17	0.207254	0.0550948	3.76177	0.000168716	0.00536219
chaf1b	413.35	0.534736	0.142245	3.75926	0.000170414	0.00540338
tnfrsf18	111.866	0.572986	0.152431	3.75899	0.000170599	0.00540338
cry1ab	577.55	-0.322305	0.0857826	-3.75723	0.000171802	0.00543215
neurod1	1257.17	-0.348059	0.0927258	-3.75364	0.000174288	0.00549206
tcp1	8245.43	0.169455	0.0451444	3.75363	0.000174294	0.00549206
irf2	287.637	0.371563	0.0990147	3.7526	0.000175007	0.0055051
aph1b	839.768	0.270273	0.0720955	3.74883	0.000177664	0.00557912
vamp8	661.392	0.260853	0.0696147	3.7471	0.000178894	0.00560817
aclyb	152.617	0.512435	0.136818	3.74538	0.000180122	0.00563707
tmed3	908.42	0.35426	0.0946147	3.74424	0.000180943	0.00565315
kcnma1a	921.149	-0.255707	0.0683081	-3.74344	0.000181515	0.00566143
asb13a.1	60.8629	-0.672383	0.179826	-3.73908	0.000184698	0.00575096
znf750	122.502	0.607138	0.162465	3.73703	0.000186208	0.00578816
tmem237a	198.957	-0.4559	0.122011	-3.73654	0.000186567	0.00578957
zgc:172065	80.9522	0.569169	0.152568	3.73059	0.00019103	0.00591808
si:ch211-125e6.5	698.406	1.05776	0.28364	3.72924	0.00019206	0.00593997
b4galnt4a	205.826	-0.393125	0.105594	-3.72298	0.000196884	0.00607895
faim2b	89.7079	-0.63114	0.169564	-3.72213	0.000197547	0.00608921
tuba2	3213.3	-0.314085	0.0843934	-3.72168	0.000197902	0.00608997
ly75	933.081	0.271215	0.0729388	3.71838	0.000200501	0.00615963
flnb	404.178	0.297099	0.0799255	3.7172	0.000201446	0.00617835
iah1	103.756	0.859174	0.231186	3.71637	0.000202106	0.00618828
ptpn5	496.704	-0.358784	0.0965806	-3.71486	0.000203315	0.00621495
bach1b	328.582	0.317584	0.085557	3.71196	0.000205664	0.00627633
si:dkey-1d7.3	88.7269	-0.581808	0.156934	-3.70735	0.000209441	0.00637046
fam83fa	46.2392	0.948106	0.255733	3.7074	0.000209395	0.00637046
ssuh2.4	98.6342	0.509642	0.1375	3.70649	0.000210152	0.00638153
sox12	751.587	-0.382668	0.103283	-3.70505	0.000211349	0.00640733
si:dkey-188i13.6	121.93	0.511945	0.138242	3.70326	0.000212846	0.00644208
smc2	944.479	0.429732	0.116199	3.69825	0.000217092	0.00655981
dclk1b	895.535	-0.337326	0.091251	-3.69668	0.000218434	0.00658956
csde1	10851.5	0.174908	0.0473331	3.69526	0.00021966	0.00661569
tmem35	1298.09	-0.264148	0.0715027	-3.69424	0.000220544	0.00662065
eif2s2	5763.24	0.194476	0.0526391	3.69452	0.000220305	0.00662065
sycn.1	130.3	-0.851223	0.230507	-3.69283	0.000221771	0.00664662
scocb	864.786	-0.278037	0.0753589	-3.68951	0.000224684	0.00672298
etf1b	6742.12	0.189091	0.0512808	3.68737	0.000226583	0.00675782
plp2	1037.3	0.257535	0.0698411	3.68744	0.000226525	0.00675782
add2	783.49	-0.25261	0.0685192	-3.68671	0.000227172	0.00676443
ptges3b	1726.2	0.319061	0.0865739	3.68542	0.000228329	0.00678791
si:dkey-9l20.3	29.0937	-0.942344	0.255743	-3.68472	0.000228952	0.00679543
ctsz	3181.77	0.22155	0.0601695	3.6821	0.00023132	0.00685468
kcnj1a.2	37.1061	-0.939497	0.255248	-3.68073	0.00023257	0.00687895
lrit1a	311.48	-0.369	0.100261	-3.68038	0.000232887	0.00687895
rimkla	3065.64	-0.211095	0.0574232	-3.67613	0.000236798	0.00698327
gpr153	312.741	-0.34018	0.0925761	-3.6746	0.000238225	0.00700324
dixdc1a	522.847	-0.305419	0.0831167	-3.67458	0.000238237	0.00700324
actr2a	2445.33	0.216248	0.0588696	3.67335	0.000239396	0.00702609
si:ch211-66k16.27	199.882	0.573184	0.156116	3.67153	0.000241107	0.00706504
zgc:77650	4487.04	0.203533	0.0554953	3.66757	0.000244863	0.00715233
fam53b	986.553	0.262457	0.0715568	3.66782	0.000244627	0.00715233
gbgt1l4	650.81	0.28124	0.0766961	3.66693	0.000245478	0.00715893
klf17	148.633	-0.485244	0.132346	-3.66648	0.000245908	0.00716011
tfap2b	465.623	-0.368584	0.100583	-3.66449	0.000247836	0.00720487
gria2b	1109.32	-0.339369	0.0926466	-3.66305	0.000249229	0.0072314
cotl1	6216.96	0.201319	0.0549641	3.66274	0.000249535	0.0072314
aass	1059.57	0.275437	0.0752649	3.65956	0.000252649	0.00731013
arhgap11a	171.213	0.538244	0.14715	3.6578	0.00025439	0.00734897
dpp9	1763.5	0.207663	0.0568352	3.65377	0.000258417	0.00745358
rbx1	909.174	0.279563	0.0765707	3.65105	0.00026117	0.00752121
mfsd2ab	2117.22	-0.250953	0.0687467	-3.6504	0.000261836	0.00752861
PAXBP1	944.008	-0.252993	0.0693139	-3.64996	0.000262278	0.00752954
disp2	362.313	-0.327544	0.0897832	-3.64816	0.000264125	0.00756367
aatf	469.992	0.406308	0.111378	3.648	0.000264289	0.00756367
onecutl	409.73	-0.417587	0.114502	-3.647	0.000265318	0.00756543
caspbl	219.208	0.402981	0.110504	3.64674	0.000265584	0.00756543
ponzr10	141.492	0.707353	0.193958	3.64694	0.000265387	0.00756543
uggt1	1594.35	0.277827	0.0762917	3.64165	0.0002709	0.00770495
hephl1a	630.355	0.324038	0.0890318	3.63958	0.000273086	0.00775514
lonrf1	1032.98	-0.267189	0.0734222	-3.63908	0.000273611	0.00775808
gbp3	566.18	0.278584	0.0765862	3.63752	0.000275272	0.00779317
tcirg1b	742.853	0.274897	0.0756111	3.63567	0.000277259	0.00783735
kpnb3	7068.3	0.226017	0.0622163	3.63276	0.000280408	0.00791423
uqcrfs1	4407.24	0.198722	0.0547419	3.63017	0.000283239	0.00798187
aco2	9914.21	0.19932	0.0549298	3.62863	0.00028493	0.00801725
si:ch73-305o9.3	151.61	-0.468104	0.129059	-3.62705	0.000286679	0.00802963
lhx9	459.81	-0.368105	0.10148	-3.62734	0.000286351	0.00802963
trpc1	551.85	-0.331689	0.0914457	-3.62717	0.000286539	0.00802963
gbp2	217.736	0.441929	0.121878	3.626	0.000287842	0.00804994
akap11	896.291	-0.277909	0.0766655	-3.62495	0.000289014	0.00805823
zgc:123295	148.427	0.557165	0.153695	3.62513	0.000288818	0.00805823
mfhas1	437.472	-0.267562	0.0738229	-3.62438	0.000289653	0.00806382
ptn	758.141	-0.264233	0.0729544	-3.62189	0.000292456	0.00812956
sox11a	854.782	-0.248144	0.0685899	-3.6178	0.000297124	0.00822972
nip7	544.845	0.395615	0.10936	3.61755	0.000297401	0.00822972
FO704810.1	249.058	0.426347	0.117841	3.61798	0.000296915	0.00822972
rnf213a	1663.68	0.334394	0.0924589	3.61668	0.000298407	0.00824517
cadm2a	104.705	-0.595709	0.1649	-3.61256	0.000303194	0.00836488
itpr1b	845.168	0.285988	0.0791881	3.6115	0.000304429	0.00838637
gnl2	1752.34	0.212626	0.0589011	3.60988	0.000306336	0.00841372
sh3glb1a	452.747	0.341066	0.0944712	3.61027	0.000305883	0.00841372
mob1a	738.383	0.271634	0.0752619	3.60918	0.000307163	0.00841769
pkz	93.3037	0.597923	0.165676	3.60899	0.000307395	0.00841769
cct3	8611.93	0.138409	0.0383786	3.6064	0.000310475	0.00848939
mstnb	336.182	-0.683299	0.189509	-3.60562	0.000311403	0.00850213
pdca	327.452	-0.411052	0.114027	-3.60486	0.000312326	0.00851471
kif21a	740.094	-0.259356	0.0719811	-3.60311	0.000314435	0.0085595
si:ch73-375g18.1	1326.78	0.268064	0.0744265	3.60173	0.000316105	0.00859227
pou4f1	232.567	-0.372461	0.10343	-3.60108	0.000316901	0.00860119
si:zfos-1011f11.1	1956.53	0.2198	0.0610455	3.60059	0.000317498	0.00860472
si:dkey-78l4.2	39.9813	0.992464	0.275695	3.59987	0.000318382	0.00861598
BX001030.1	362.053	0.35136	0.0976429	3.59842	0.000320162	0.00863874
si:ch211-219a15.4	54.3567	1.30289	0.362063	3.59853	0.00032002	0.00863874
sgta	1609.57	0.205166	0.0570503	3.59623	0.000322862	0.00869884
gramd1bb	104.524	-0.515926	0.143618	-3.59236	0.000327702	0.00881632
dnase1l4.2	415.079	0.310435	0.0864414	3.59127	0.000329066	0.0088401
chrnb3a	184.425	-0.396326	0.110381	-3.59055	0.000329987	0.00885192
si:dkey-31f5.8	78.2523	0.714514	0.199063	3.58938	0.000331463	0.00887857
gig2o	90.9091	0.637712	0.177738	3.58792	0.000333324	0.00891545
cnih3	117.46	-0.525312	0.146564	-3.58419	0.000338129	0.00898107
cacna2d4b	330.523	-0.394992	0.110274	-3.58193	0.000341066	0.00898107
rhcgl1	1588.77	-0.375479	0.104828	-3.58187	0.000341146	0.00898107
slitrk4	410.287	-0.354434	0.0989168	-3.58315	0.000339476	0.00898107
scn3b	456.897	-0.329851	0.0920647	-3.58281	0.000339915	0.00898107
rsrp1	4358.75	-0.241367	0.0673311	-3.58478	0.000337363	0.00898107
metap2b	5550.61	0.174814	0.0488043	3.58195	0.000341041	0.00898107
snu13b	1334.87	0.296345	0.0827021	3.58329	0.0003393	0.00898107
impa1	399.444	0.374986	0.104688	3.58194	0.000341047	0.00898107
sesn2	175.79	0.57261	0.159711	3.5853	0.000336694	0.00898107
CU571328.1	87.542	2.0045	0.559475	3.58283	0.000339894	0.00898107
dram1	169.123	0.478122	0.133525	3.58076	0.000342598	0.00899356
ch25h	29.8832	0.962367	0.268759	3.58078	0.000342568	0.00899356
glrx	1055.23	0.279087	0.0779607	3.57983	0.000343812	0.00901258
clu	1059.54	-0.217609	0.0607991	-3.57915	0.000344708	0.00902258
si:dkey-30c15.10	261.955	0.554524	0.154947	3.5788	0.000345174	0.00902258
nin	216.514	-0.51126	0.14293	-3.57699	0.000347574	0.00907243
si:ch211-226h7.6	85.7501	0.669415	0.187267	3.57466	0.000350685	0.00914065
mylk5	1016.26	0.273278	0.0764845	3.57299	0.000352935	0.00918629
CT573065.1	115.745	-0.697743	0.195578	-3.56759	0.000360284	0.00935112
mrto4	844.796	0.33021	0.0925547	3.56773	0.000360094	0.00935112
zgc:162964	289.137	0.44874	0.125832	3.56618	0.000362218	0.00938808
si:ch211-217k17.10	64.9401	0.814136	0.228332	3.56558	0.000363059	0.00939664
sema3aa	1738.58	-0.21419	0.0601334	-3.56192	0.000368156	0.00951517
gnat1	1469.43	-0.353086	0.0991984	-3.55939	0.000371713	0.0095802
cdh1	3787.97	0.193313	0.0543078	3.55958	0.000371453	0.0095802
si:ch211-218d20.15	67.1484	-0.62935	0.176972	-3.55622	0.000376231	0.00968307
cd40	124.763	0.463041	0.130253	3.55492	0.000378087	0.00971726
plch1	358.712	-0.324882	0.0914343	-3.55318	0.000380607	0.00976839
mybl2b	387.473	0.4742	0.133588	3.54972	0.000385638	0.00988373
abcc3	957.934	0.256067	0.0721576	3.54871	0.00038712	0.0099079
CU984600.2	186.728	0.679654	0.191612	3.54704	0.000389585	0.00995714
ddx54	1193.66	0.271962	0.0766837	3.54654	0.000390324	0.00996218
znf330	469.421	0.400675	0.113024	3.54505	0.000392544	0.00999114
poc1bl	229.959	0.445087	0.125552	3.54505	0.000392542	0.00999114
si:dkey-5n18.1	310.099	0.376761	0.106292	3.54459	0.00039323	0.00999477
guca1d	28.9718	-1.00007	0.28224	-3.54331	0.00039514	0.0100295
rom1a	406.383	-0.408185	0.115297	-3.54029	0.000399688	0.0101309
si:ch211-207l14.1	222.745	-0.43227	0.122133	-3.53933	0.000401138	0.0101528
gnb2	1082.26	-0.230599	0.0651724	-3.53829	0.00040272	0.0101528
gys1	2429.26	0.194728	0.055027	3.53878	0.000401983	0.0101528
si:dkey-73p2.3	147.342	0.585455	0.165464	3.53827	0.000402759	0.0101528
st14a	1438.55	0.216268	0.0611303	3.53782	0.000403439	0.0101561
palm1b	955.835	-0.23236	0.0657088	-3.53621	0.000405905	0.010167
actb1	68759.2	0.194803	0.0550829	3.53655	0.000405389	0.010167
acta2	3838.99	0.32061	0.0906678	3.5361	0.000406083	0.010167
ms4a17a.12	124.28	0.501325	0.141769	3.53622	0.000405894	0.010167
si:ch211-167j6.4	34.227	1.04172	0.294644	3.53553	0.000406956	0.010175
grm1a	345.397	-0.354048	0.10018	-3.53412	0.00040913	0.0101913
sh2d3ca	505.542	-0.300949	0.0851573	-3.53403	0.000409268	0.0101913
zgc:56493	4689.3	0.186364	0.0527285	3.5344	0.000408697	0.0101913
CR762483.1	42.9796	0.957769	0.271123	3.53259	0.000411504	0.0102331
nwd2	488.949	-0.331465	0.093865	-3.53129	0.000413535	0.0102576
fas	64.548	0.666519	0.188749	3.53125	0.000413603	0.0102576
pde6a	329.262	-0.382643	0.108402	-3.52983	0.000415819	0.0102779
sfswap	1630.13	-0.208272	0.0590064	-3.52966	0.000416099	0.0102779
calm3a	13834.4	-0.15413	0.0436624	-3.53004	0.000415493	0.0102779
top2a	1313.65	0.391715	0.111015	3.52847	0.000417962	0.0103101
CABZ01059408.1	66.003	0.646715	0.183342	3.52737	0.000419703	0.0103392
zgc:66156	296.503	0.419855	0.119098	3.5253	0.000423007	0.0104067
gabrr3b	42.81	-0.794065	0.225298	-3.52451	0.000424271	0.0104238
si:cabz01101003.1	171.858	0.419108	0.119016	3.52143	0.000429226	0.010524
AL954655.1	51.1173	0.945468	0.268502	3.52127	0.000429491	0.010524
ppp2r2cb	199.577	-0.382883	0.108782	-3.51975	0.000431959	0.0105333
gng3	1204.16	-0.245962	0.0698699	-3.52028	0.000431095	0.0105333
adprm	187.632	0.453364	0.12881	3.51962	0.000432163	0.0105333
ptrh2	252.424	0.512666	0.145643	3.52003	0.0004315	0.0105333
CABZ01062996.1	1152.22	0.259759	0.0738108	3.51926	0.000432755	0.0105338
camkvb	231.719	-0.378605	0.107685	-3.51586	0.00043834	0.0106557
bckdhb	874.262	0.23883	0.0679415	3.51523	0.000439376	0.0106668
srsf4	2388.43	-0.17444	0.0496505	-3.51336	0.00044247	0.0107238
slc30a7	849.338	0.262568	0.0747552	3.51237	0.000444126	0.0107238
casp7	686.013	0.268747	0.0765118	3.51249	0.000443928	0.0107238
eed	530.535	0.295511	0.0841326	3.51245	0.000443999	0.0107238
kif23	341.649	0.452338	0.128795	3.51207	0.000444639	0.0107238
rpn2	3581.66	0.19103	0.0544065	3.51116	0.000446148	0.0107443
serinc2	979.537	0.213993	0.0609517	3.51086	0.000446659	0.0107443
si:dkey-11f4.7	30.8401	-0.953501	0.271679	-3.50966	0.000448676	0.0107788
b3galt2	779.719	-0.292477	0.0833495	-3.50904	0.000449726	0.0107899
nup210	1741.66	0.359921	0.102617	3.50742	0.000452479	0.0108418
ak2	2607.82	0.178475	0.0509034	3.50614	0.000454648	0.0108796
s1pr5b	34.0021	0.896178	0.25567	3.50522	0.00045623	0.0109033
crybb1l1	15013.7	0.30803	0.0878998	3.50433	0.000457764	0.0109258
entpd5b	569.511	0.264957	0.0756447	3.50266	0.000460646	0.0109803
camk2n2	417.003	-0.326342	0.093186	-3.50205	0.000461699	0.0109912
isg20	828.625	0.320547	0.0916531	3.4974	0.00046982	0.0111701
atad5a	584.8	0.383867	0.109798	3.49613	0.000472056	0.0112087
palld	2337.73	0.237215	0.0678782	3.49472	0.00047456	0.0112537
amer2	559.222	-0.285807	0.0817941	-3.49423	0.000475439	0.01126
atf5a	615.938	-0.258815	0.0741112	-3.49225	0.000478973	0.0113291
nrp2a	1053.5	-0.224262	0.0642471	-3.49062	0.000481893	0.0113836
psmd4a	393.332	0.353474	0.1013	3.48936	0.000484175	0.0114082
si:dkey-25e12.3	133.271	0.572258	0.163994	3.48949	0.000483936	0.0114082
dnttip2	1408.77	0.236132	0.0678013	3.48271	0.000496362	0.0116804
rorcb	248.684	-0.374833	0.107652	-3.48188	0.000497898	0.0117016
slc1a3b	1358.25	-0.356418	0.102418	-3.48003	0.000501356	0.0117665
zmp:0000000735	245.999	0.460718	0.132409	3.4795	0.000502347	0.0117665
mlec	480.248	0.463153	0.133114	3.47938	0.000502578	0.0117665
si:dkey-226m8.10	162.287	-0.425178	0.1223	-3.47652	0.000507957	0.0118773
ncaph2	256.5	0.534407	0.153783	3.47507	0.000510716	0.0119266
ctsl.1	11229.6	0.281775	0.0811393	3.47273	0.000515191	0.0120007
ano10b	409.33	0.330441	0.0951477	3.47292	0.000514821	0.0120007
ccl36.1	84.6465	0.518418	0.149344	3.47131	0.000517923	0.0120491
ncs1a	134.293	-0.465055	0.134055	-3.46914	0.000522128	0.0121113
si:ch211-214j24.14	300.727	0.368451	0.106215	3.46891	0.000522573	0.0121113
suv39h1b	342.181	0.393868	0.113526	3.46941	0.00052161	0.0121113
arf2a	5911.44	0.150653	0.0434419	3.46792	0.000524508	0.0121409
zgc:153631	95.6806	0.564951	0.162954	3.46695	0.000526409	0.0121696
phyhipla	173.927	-0.409805	0.118216	-3.46659	0.000527097	0.0121702
zdhhc8a	140.355	-0.474882	0.137043	-3.4652	0.000529832	0.012218
si:dkey-222h21.2	45.6868	0.726559	0.209842	3.46241	0.000535354	0.0123299
si:ch211-286b5.5	513.336	0.334308	0.0965692	3.46185	0.000536471	0.0123402
si:ch211-225h24.2	117.835	-0.547745	0.158318	-3.45978	0.000540608	0.0123889
slc4a8	388.036	-0.337736	0.0975999	-3.46042	0.000539339	0.0123889
nol12	464.541	0.346854	0.100251	3.45984	0.000540496	0.0123889
eif4bb	4016.74	0.165825	0.0479435	3.45875	0.00054268	0.0124209
crybgx	2665.55	0.274481	0.079379	3.45786	0.000544493	0.0124469
pold1	1073.05	0.30827	0.0891922	3.45624	0.000547757	0.012506
phb	4043.96	0.212461	0.0614892	3.45525	0.000549779	0.0125159
si:ch211-91p5.3	210.225	0.389219	0.112653	3.45503	0.000550231	0.0125159
si:ch211-175m2.4	60.8521	0.613844	0.177646	3.45543	0.000549407	0.0125159
golph3l	566.686	0.27435	0.0794273	3.4541	0.000552127	0.0125435
si:ch1073-340i21.2	407.409	0.343631	0.0995277	3.45262	0.000555178	0.0125973
id2a	1586.73	-0.207455	0.0600986	-3.45192	0.00055661	0.0125987
gfpt1	783.401	0.307482	0.0890716	3.45207	0.000556294	0.0125987
clic1	693.042	0.302467	0.0876679	3.45014	0.000560287	0.0126663
ttbk1a	389.595	-0.336396	0.0975815	-3.44734	0.000566138	0.0127672
ercc6l	373.23	0.51688	0.149927	3.44755	0.00056569	0.0127672
vps4b	1806.71	0.194028	0.0562999	3.44633	0.000568264	0.0127995
st8sia1	366.386	-0.332175	0.0964141	-3.4453	0.000570427	0.0128169
btbd3b	477.311	-0.330557	0.095943	-3.44535	0.000570321	0.0128169
gtpbp2b	224.948	-0.400706	0.116339	-3.44428	0.00057258	0.0128495
gsnb	1009.66	0.260119	0.0755563	3.44271	0.000575908	0.0129085
rhcga	2546.74	-0.711782	0.206857	-3.44094	0.000579694	0.0129775
RNF157	485.562	-0.28093	0.0816533	-3.44052	0.000580597	0.012982
BX323074.2	96.9484	-0.660371	0.19215	-3.43674	0.00058875	0.0131483
ipo9	1291.99	0.29702	0.0865309	3.43253	0.000597968	0.013338
UBE2M	1103.96	0.22953	0.0668879	3.43157	0.000600101	0.0133693
cdca7a	871.09	0.369339	0.107673	3.43018	0.000603173	0.0134215
rev3l	1395.17	-0.247484	0.0721639	-3.42947	0.000604754	0.013431
zgc:113411	103.792	0.662664	0.193234	3.42934	0.00060506	0.013431
tshz3b	727.251	-0.240053	0.0700266	-3.42803	0.000607986	0.0134741
gng5	978.087	0.26422	0.0770814	3.42781	0.000608467	0.0134741
gdi1	2766.86	-0.192753	0.0562433	-3.42713	0.000610004	0.0134919
upf3b	877.849	0.251839	0.0735045	3.42617	0.000612162	0.0135234
kif5bb	566.845	-0.25785	0.0752738	-3.42549	0.000613691	0.0135409
cry1bb	225.978	-0.466248	0.13621	-3.42301	0.000619319	0.0135999
syt13	536.902	-0.33746	0.0985802	-3.42321	0.000618873	0.0135999
gatm	10948.5	0.312081	0.091148	3.4239	0.000617297	0.0135999
bcl10	337.675	0.356842	0.104245	3.42312	0.000619065	0.0135999
slc25a36a	761.396	-0.286509	0.0837092	-3.42267	0.000620083	0.0136004
hsd17b14	392.582	0.323041	0.0945398	3.41699	0.000633186	0.0138713
tapt1b	431.224	-0.268629	0.0786619	-3.41498	0.000637875	0.0139574
ponzr3	306.089	-1.12663	0.329996	-3.41408	0.000639976	0.0139868
ncapd2	673.988	0.38175	0.11187	3.41245	0.00064381	0.0140538
slc25a12	1933.47	0.196094	0.0575045	3.41007	0.000649464	0.0141605
nrip1a	539.351	-0.236237	0.0692984	-3.40899	0.000652049	0.0141832
mrpl38	843.562	0.289078	0.0847981	3.40901	0.000651982	0.0141832
tcirg1a	234.136	-0.345827	0.10146	-3.40852	0.000653174	0.0141874
itgb2	535.722	0.267636	0.0785257	3.40826	0.000653781	0.0141874
BX664610.1	138.845	-0.442925	0.130102	-3.40445	0.00066297	0.0143529
sst1.1	318.847	-0.425131	0.124872	-3.40453	0.000662787	0.0143529
nup155	1247.17	0.274473	0.0806571	3.40296	0.000666595	0.0144144
tnip2	85.9884	0.577489	0.169733	3.40234	0.000668119	0.0144304
pcp4a	450.924	-0.329288	0.0967921	-3.40201	0.000668914	0.0144307
pitrm1	1032.82	0.236197	0.0694649	3.40024	0.000673278	0.0145078
pcdh1g29	120.121	-0.49163	0.144616	-3.39957	0.000674928	0.0145263
rp1l1a	302.455	-0.388037	0.114184	-3.39836	0.000677905	0.0145394
erap1b	278.18	0.398332	0.117198	3.3988	0.000676813	0.0145394
znfx1	270.782	0.454794	0.133826	3.3984	0.000677816	0.0145394
plch2a	633.821	-0.276272	0.0813132	-3.39763	0.000679721	0.0145614
prps1a	1996.23	0.195015	0.0574426	3.39496	0.000686387	0.0146715
tm9sf4	1382.32	0.217802	0.064155	3.39493	0.000686456	0.0146715
hdlbpb	499.269	-0.269579	0.0794181	-3.39443	0.000687726	0.0146816
stmn1b	5799.84	-0.26331	0.0775799	-3.39405	0.000688675	0.0146848
si:ch73-223f5.1	67.5231	0.608329	0.1793	3.3928	0.000691815	0.0147347
zbtb38	122.145	-0.460463	0.135741	-3.39223	0.000693266	0.0147485
si:ch211-153l6.6	315.28	-0.469649	0.138514	-3.39063	0.00069733	0.0148097
si:ch211-285c6.3	21.5049	1.09127	0.321863	3.39046	0.000697749	0.0148097
si:dkey-22f5.9	3849.52	-0.813183	0.239895	-3.38974	0.000699592	0.0148146
zgc:113232	208.791	0.616469	0.181858	3.38983	0.000699364	0.0148146
cd99l2	4148.1	-0.22028	0.0650425	-3.3867	0.000707378	0.0149623
nfkb1	183.292	0.379035	0.112004	3.38412	0.000714074	0.0150866
si:ch73-119p20.1	782.951	-0.316458	0.093552	-3.38269	0.000717785	0.0151476
ap1m3	451.713	0.349517	0.103344	3.38207	0.000719414	0.0151616
FP102192.1	34.5977	0.86068	0.254503	3.38181	0.000720097	0.0151616
ttll4	1202.09	0.243585	0.0720418	3.38116	0.000721802	0.0151801
caspb	2086.92	0.303516	0.0898513	3.37798	0.000730203	0.0153393
btbd17b	481.635	-0.363068	0.107491	-3.37766	0.000731058	0.0153397
atl2	1036.82	0.235559	0.0697483	3.37728	0.000732075	0.0153436
ntng2a	256.944	-0.336478	0.0996914	-3.3752	0.000737632	0.0154424
rbfox1l	1097.18	0.272488	0.0807503	3.37446	0.000739619	0.0154664
lyar	526.903	0.293951	0.0871252	3.37389	0.000741141	0.0154807
rorca	426.988	-0.322618	0.095746	-3.36951	0.000753008	0.0157107
vgll4l	169.872	0.459902	0.136576	3.36737	0.000758898	0.0158157
marcksb	4507.78	-0.241551	0.0717794	-3.36519	0.000764906	0.0159214
aplp1	4256.95	-0.239971	0.071316	-3.3649	0.000765703	0.0159214
fam43a	1305.35	-0.270416	0.0804103	-3.36295	0.000771147	0.0159985
cenpj	95.6549	0.811704	0.24135	3.36319	0.000770477	0.0159985
lmo3	690.31	-0.371084	0.110384	-3.36176	0.000774475	0.0160494
cenpe	554.661	0.441809	0.131502	3.3597	0.000780263	0.0161512
kif15	454.146	0.387551	0.115371	3.35916	0.000781798	0.0161648
xpr1a	652.29	-0.280612	0.0835526	-3.35851	0.000783641	0.0161847
si:ch211-266i6.3	253.262	0.56956	0.169664	3.35698	0.000787991	0.0162563
snap23.1	1049.91	0.211489	0.0630207	3.35587	0.000791164	0.0163035
tmem182a	1380.5	0.222584	0.0663467	3.35486	0.000794058	0.0163448
grin1a	2819.36	-0.301862	0.0900374	-3.35263	0.00080047	0.0164584
rhov	173.206	0.488128	0.145646	3.35146	0.000803853	0.0165095
b4galt1l	729.819	0.254798	0.0760518	3.35032	0.000807172	0.0165592
f2rl1.2	224.132	-0.470394	0.140486	-3.34834	0.000812973	0.016617
znf576.1	508.166	-0.282461	0.0843573	-3.34839	0.000812836	0.016617
nfkbie	434.245	0.294782	0.088044	3.34813	0.000813601	0.016617
mhc1lla	24.7112	1.10365	0.329626	3.34819	0.000813398	0.016617
olfm1a	471.622	-0.307682	0.0919263	-3.34705	0.000816768	0.0166315
tgfbr2a	243.182	0.340645	0.101777	3.34696	0.000817023	0.0166315
si:dkey-239b22.1	2708.89	0.52455	0.156698	3.34752	0.000815391	0.0166315
tbl3	1170.73	0.218891	0.0654285	3.3455	0.000821343	0.0167009
slc4a1b	185.548	-0.429292	0.128363	-3.34436	0.000824719	0.0167511
kcnn1a	641.965	-0.300489	0.0898615	-3.34391	0.000826063	0.0167599
hrh3	89.2416	-0.650654	0.194625	-3.34311	0.000828444	0.0167897
gpr22a	184.413	-0.407104	0.121835	-3.34142	0.000833511	0.0168738
sarnp	589.698	0.318755	0.0954284	3.34025	0.000837023	0.0169263
ptgdsb.2	2650.69	-0.227838	0.0682287	-3.33933	0.000839815	0.0169641
fscn1a	3408.51	-0.191518	0.0573595	-3.3389	0.000841104	0.0169715
nptx1l	667.889	-0.294019	0.0880861	-3.33786	0.00084426	0.0169793
clk2a	1494.43	-0.179906	0.0538917	-3.33828	0.000842979	0.0169793
si:ch211-114l13.9	69.2301	0.640915	0.192013	3.33788	0.000844215	0.0169793
zgc:175088	570.946	0.253143	0.0758751	3.33632	0.000848959	0.0170552
si:ch211-98n17.5	811.598	0.381574	0.114391	3.33571	0.000850827	0.0170741
dcaf13	814.063	0.25257	0.0757542	3.33407	0.000855843	0.017156
si:dkey-175g6.2	271.155	-0.462933	0.13898	-3.33093	0.000865553	0.0173129
zgc:162182	97.6075	0.513418	0.154123	3.33121	0.000864686	0.0173129
mphosph10	898.265	0.237937	0.0714531	3.32997	0.000868545	0.0173539
upf3a	453.64	-0.299653	0.0899977	-3.32956	0.000869834	0.0173608
urad	162.571	0.780769	0.234529	3.32909	0.000871305	0.0173713
agap1	1194.12	-0.204691	0.0615052	-3.32803	0.000874613	0.0174184
hao1	491.615	0.34562	0.103927	3.32559	0.000882301	0.0175525
rnaseka	494.499	0.281984	0.0848029	3.32516	0.00088367	0.0175608
smc1a	376.397	-0.311505	0.0937331	-3.32332	0.00088952	0.017658
CABZ01066813.1	252.702	-0.339869	0.102283	-3.32283	0.000891093	0.0176701
si:dkey-85k7.12	90.6742	0.694172	0.209121	3.31948	0.00090185	0.0178642
phb2a	1840.58	0.226764	0.0683278	3.31877	0.000904162	0.0178907
ulk2	2170.03	-0.332286	0.100231	-3.31521	0.000915747	0.018046
trhde.1	331.102	-0.318833	0.0961745	-3.31515	0.000915929	0.018046
scdb	655.259	-0.311315	0.0938946	-3.31558	0.000914524	0.018046
errfi1a	648.955	-0.297829	0.0898239	-3.3157	0.000914129	0.018046
iqgap1	2314.95	0.203085	0.0612824	3.31392	0.000919965	0.0181061
marco	320.113	0.327961	0.0989852	3.31324	0.000922225	0.0181312
si:ch211-160f23.7	629.595	-0.385339	0.116326	-3.31256	0.000924448	0.0181555
clk4a	3142.38	-0.217233	0.065607	-3.31112	0.000929239	0.0182301
prpf19	2008.94	0.249164	0.0752789	3.30987	0.000933384	0.018292
gpr185b	36.1383	-0.836399	0.25273	-3.30946	0.000934771	0.0182996
si:ch211-199o1.2	709.49	-0.872734	0.263889	-3.3072	0.000942331	0.018428
dedd1	1993.28	-0.214533	0.0649091	-3.30513	0.000949326	0.0185451
eif4g1a	8496.62	0.244312	0.0739328	3.30452	0.000951393	0.0185658
FO834888.1	129.744	0.551738	0.166996	3.30391	0.000953478	0.0185868
asf1ba	284.573	0.537341	0.16275	3.30163	0.000961242	0.0187183
zc4h2	1235.1	-0.218476	0.0661796	-3.30125	0.000962544	0.0187238
kcnj1a.5	70.6218	-0.742711	0.225016	-3.3007	0.000964435	0.0187408
kif11	566.061	0.417682	0.126576	3.29985	0.000967356	0.0187579
nkx3-1	74.8313	0.959392	0.290735	3.29988	0.000967268	0.0187579
elovl7a	642.206	0.298526	0.0905128	3.29816	0.000973214	0.0188318
acaa2	1225.53	0.302096	0.0915888	3.29839	0.000972412	0.0188318
scpp9	60.1466	-0.978666	0.296764	-3.29779	0.000974478	0.0188365
slc5a1	3632.92	-0.293503	0.0890125	-3.29733	0.000976092	0.0188479
cry5	311.934	-0.464994	0.141062	-3.29639	0.000979373	0.0188914
si:rp71-77l1.1	161.011	0.486786	0.147744	3.29479	0.000984943	0.018979
NCKAP1L	376.994	0.276477	0.0839228	3.29442	0.000986234	0.018984
CABZ01079480.1	252.501	0.319835	0.0971951	3.29065	0.000999562	0.0192204
gadd45ab	350.998	-0.397008	0.120802	-3.28645	0.0010146	0.0194892
btbd6b	628.237	-0.226502	0.0689278	-3.28608	0.00101592	0.0194942
si:ch211-240l19.8	1415.2	-1.06549	0.324347	-3.28504	0.00101967	0.0195257
islr2	2773.68	-0.265133	0.0807093	-3.28504	0.00101968	0.0195257
nrsn1	790.915	-0.314981	0.0959794	-3.28176	0.00103162	0.0196928
necab2	1165.32	-0.240431	0.0732628	-3.28176	0.00103162	0.0196928
mrpl30	693.971	0.253436	0.0772159	3.28218	0.00103009	0.0196928
CABZ01068358.1	503.269	0.28135	0.0857905	3.27949	0.00103993	0.0198104
adssl1	3420.38	0.31747	0.0968017	3.27959	0.00103959	0.0198104
agk	770.391	0.264936	0.0807932	3.27919	0.00104105	0.0198113
spega	443.692	-0.33882	0.103348	-3.27843	0.00104385	0.0198363
vldlr	979.045	-0.210953	0.0643491	-3.27825	0.00104452	0.0198363
eif3ja	1113.19	0.255273	0.0779108	3.27647	0.00105112	0.019941
phf24	490.93	-0.311094	0.0949863	-3.27515	0.00105605	0.0200139
nacad	549.189	-0.292218	0.0892936	-3.27255	0.00106582	0.0201782
stt3b	3809.61	0.219881	0.0672262	3.27076	0.00107259	0.0202855
ssrp1a	1552.94	0.296872	0.0908381	3.26814	0.00108257	0.0204532
s100w	857.968	0.265698	0.0813303	3.2669	0.00108731	0.0205217
leng9	287.217	0.362637	0.11102	3.26642	0.00108916	0.0205355
cltb	876.143	0.262478	0.0803717	3.2658	0.00109155	0.0205595
si:ch211-209n20.1	83.5628	0.669684	0.205157	3.26426	0.00109752	0.0206508
pdxdc1	1118.37	0.231277	0.0708613	3.2638	0.00109928	0.0206628
bpgm	365.593	-0.313745	0.0961419	-3.26336	0.00110101	0.0206743
nifk	1021.96	0.268897	0.0824771	3.26027	0.00111308	0.0208795
plk1	470.208	0.445329	0.136612	3.2598	0.0011149	0.0208925
nutf2	1336.8	0.230585	0.0707589	3.25874	0.00111907	0.0209493
dlg5a	1048.94	-0.231346	0.0710125	-3.25782	0.00112273	0.0209964
TMEM200C	50.141	-0.664801	0.204086	-3.25745	0.00112417	0.0210019
rtn4rl2b	204.646	-0.474336	0.145651	-3.25666	0.00112732	0.0210395
ms4a17a.5	135.237	0.561044	0.172331	3.25561	0.00113148	0.0210958
rbm38	349.962	0.30983	0.0951837	3.25508	0.00113361	0.0211141
cirbpa	9425.65	0.168543	0.0518255	3.25213	0.00114545	0.02127
rell1	356.55	0.293371	0.090196	3.2526	0.00114355	0.02127
rab25a	247.415	0.397272	0.122155	3.25221	0.00114513	0.02127
mex3b	1029.09	-0.252988	0.0778059	-3.25152	0.00114788	0.0212812
nop58	3490.54	0.226719	0.069736	3.2511	0.00114959	0.0212812
chrna1	786.441	0.277684	0.0854143	3.25103	0.00114988	0.0212812
psma2	611.545	0.362989	0.11166	3.25083	0.00115068	0.0212812
snx1a	3572.65	0.141535	0.0435602	3.24919	0.00115733	0.0213826
gadd45bb	171.394	-0.565045	0.174	-3.24739	0.00116468	0.021497
ANKRD34C	23.5543	-0.904643	0.278641	-3.24662	0.00116784	0.0215337
ppfia2	442.381	-0.307935	0.0948772	-3.24562	0.00117196	0.0215725
tmem11	852.359	0.193641	0.0596638	3.24554	0.00117229	0.0215725
kctd4	177.88	-0.360947	0.111292	-3.24324	0.0011818	0.0217041
CABZ01088134.1	66.1801	0.542135	0.167157	3.24327	0.00118166	0.0217041
nrn1la	178.478	-0.370651	0.114316	-3.24233	0.00118555	0.0217513
pou4f2	524.956	-0.346857	0.106995	-3.24182	0.0011877	0.0217689
lin7b	340.205	-0.319404	0.0985367	-3.24148	0.00118913	0.0217734
dyrk4	301.227	-0.332146	0.102532	-3.23944	0.00119764	0.0218177
kcnip1b	350.32	-0.298125	0.0920159	-3.23993	0.0011956	0.0218177
ppm1ab	499.145	-0.240484	0.0742483	-3.23892	0.00119984	0.0218177
sec61a1l	1467.94	0.263727	0.0813957	3.24005	0.00119507	0.0218177
crygmxl2	3266.05	0.284944	0.0879673	3.2392	0.00119866	0.0218177
dlx3b	543.706	0.29237	0.0902632	3.23908	0.00119915	0.0218177
tpp2	757.165	0.335543	0.103565	3.23993	0.0011956	0.0218177
adam11	276.173	-0.339898	0.104968	-3.23811	0.00120322	0.0218453
nmd3	1284.83	0.216362	0.0668199	3.23799	0.00120374	0.0218453
ccdc3b	437.62	-0.397742	0.122925	-3.23564	0.00121369	0.0219244
ubtd1a	155.115	-0.396665	0.122565	-3.23636	0.00121063	0.0219244
CAMK2N1	380.199	-0.274899	0.08495	-3.23601	0.00121211	0.0219244
tulp4b	658.91	-0.249968	0.0772428	-3.23613	0.00121161	0.0219244
pef1	566.451	0.272512	0.0842313	3.23528	0.00121524	0.0219244
rpe65a	834.027	0.480207	0.148418	3.2355	0.00121428	0.0219244
lgi2a	674.988	-0.23884	0.0738719	-3.23317	0.00122426	0.0220654
spry4	730.185	-0.272451	0.0842901	-3.2323	0.00122797	0.0221106
rad21b	369.581	-0.31703	0.0981255	-3.23087	0.00123415	0.0221395
rcvrn2	2417.08	-0.276812	0.0856722	-3.23106	0.00123332	0.0221395
cntfr	815.468	-0.24826	0.0768474	-3.23056	0.00123549	0.0221395
zgc:55733	929.395	-0.193786	0.0599722	-3.23126	0.00123246	0.0221395
psmd4b	870.845	0.238499	0.0738264	3.23054	0.00123559	0.0221395
psmd7	682.84	0.268007	0.0830785	3.22595	0.00125556	0.0224536
yrk	703.408	0.277235	0.0859389	3.22595	0.00125555	0.0224536
ubqln4	3509.52	0.196996	0.0610982	3.22424	0.00126305	0.0225657
vsnl1a	1842.39	-0.280587	0.0870474	-3.22338	0.00126687	0.0225901
mfap4	131.808	0.527718	0.163704	3.22362	0.00126583	0.0225901
fez1	1263.82	-0.229969	0.0713645	-3.22246	0.00127095	0.0226027
tsc22d1	2318.53	-0.194516	0.0603691	-3.22211	0.00127249	0.0226027
tmcc3	776.193	0.243277	0.075497	3.22234	0.0012715	0.0226027
CR925728.1	69.5963	0.564965	0.17533	3.2223	0.00127166	0.0226027
ddx39aa	2417.16	0.187791	0.0582963	3.22133	0.00127597	0.0226362
tk1	361.341	0.414504	0.128683	3.22114	0.00127684	0.0226362
dnaja2	4769.3	0.146519	0.0455026	3.22003	0.00128179	0.0227022
plac8.2	361.207	-1.11246	0.34562	-3.21872	0.00128764	0.0227838
rp1l1b	297.562	-0.381593	0.118573	-3.21822	0.0012899	0.0228017
rassf3	836.655	0.22357	0.0694824	3.21764	0.00129249	0.0228017
cdk5rap3	783.187	0.237223	0.0737315	3.21739	0.00129361	0.0228017
rcc1	786.501	0.334846	0.104064	3.21771	0.0012922	0.0228017
tprn	147.713	-0.424232	0.131876	-3.21689	0.00129586	0.0228118
pvalb3	954.55	0.455832	0.141707	3.21672	0.00129666	0.0228118
c1qtnf4	840.805	-0.269974	0.0839524	-3.2158	0.00130083	0.0228633
zgc:195173	363.772	0.327662	0.101942	3.21419	0.00130812	0.0229695
cluha	2437.49	0.264618	0.0823565	3.21307	0.00131322	0.0230152
flnca	1372.51	0.293237	0.0912636	3.21308	0.00131322	0.0230152
dkk3a	269.608	-0.383613	0.119425	-3.21217	0.00131735	0.0230386
mgat4a	963.204	-0.270945	0.0843534	-3.21202	0.00131805	0.0230386
calm2a	3389.71	-0.137287	0.0427423	-3.21196	0.00131832	0.0230386
srsf11	4658.98	-0.168	0.0523235	-3.2108	0.00132367	0.0230911
rela	795.193	0.228673	0.0712208	3.21076	0.00132383	0.0230911
si:dkeyp-68b7.12	192.974	0.366068	0.114028	3.21033	0.00132583	0.0231041
ppm1nb	467.943	-0.307426	0.0957864	-3.20949	0.00132968	0.0231493
kcnt1	72.4627	-0.572473	0.178386	-3.20919	0.00133111	0.0231523
tbc1d24	763.687	-0.311936	0.0972217	-3.2085	0.00133429	0.0231857
pdcd6ip	3299.65	0.140306	0.0437356	3.20805	0.00133639	0.0232003
map7d2b	985.782	-0.242809	0.075714	-3.20692	0.00134164	0.0232694
pelo	786.658	0.29133	0.0908536	3.20658	0.00134321	0.0232747
atp13a1	1423.94	0.236839	0.0738973	3.20497	0.00135075	0.0233834
grhl1	618.472	0.353176	0.110241	3.20367	0.00135686	0.023467
c2cd2l	480.697	-0.253183	0.0790377	-3.20332	0.00135852	0.0234736
myo1f	272.93	0.349964	0.10927	3.20275	0.00136124	0.0234986
ablim3	495.462	-0.258035	0.080648	-3.19952	0.00137656	0.0237305
tead3b	188.511	0.401222	0.125406	3.19938	0.00137725	0.0237305
bdnf	254.605	-0.401872	0.125631	-3.19882	0.0013799	0.0237318
atp1b4	1446.97	-0.214588	0.0670826	-3.19887	0.00137969	0.0237318
khnyn	409.597	0.257857	0.0806499	3.19724	0.0013875	0.0238179
lrrc59	685.516	0.327509	0.102435	3.19724	0.0013875	0.0238179
slc17a7a	178.028	-0.381273	0.119358	-3.19436	0.00140142	0.0240345
psmd11a	1176.92	0.244364	0.0765257	3.19323	0.00140692	0.0241062
tmem255a	577.06	-0.234831	0.0735475	-3.19292	0.00140841	0.0241093
si:ch211-195b15.8	757.569	-0.29499	0.0924289	-3.19153	0.0014152	0.0241806
il13ra2	523.969	0.319963	0.100248	3.19169	0.00141441	0.0241806
emc1	1671.83	0.233353	0.0731764	3.18891	0.00142808	0.0243761
smim14	314.693	0.328096	0.102894	3.18867	0.00142929	0.0243761
plxnc1	404.471	0.286897	0.0899874	3.18819	0.00143168	0.0243943
fgf11b	281.465	-0.31983	0.100339	-3.18751	0.00143502	0.0244285
eif4g3b	1113.43	0.236158	0.0741099	3.18659	0.00143963	0.0244844
cenpk	71.432	0.969512	0.304299	3.18605	0.00144231	0.0245073
hsd11b2	879.632	-0.350079	0.109932	-3.1845	0.00145005	0.024616
ms4a17a.4	77.9776	0.536839	0.168601	3.18408	0.00145214	0.0246288
avpr1ab	72.71	-0.580315	0.182296	-3.18337	0.0014557	0.0246665
trib2	467.731	-0.247495	0.0777644	-3.18263	0.00145943	0.024707
uap1	1332.06	0.260228	0.0817944	3.18149	0.00146521	0.0247821
nr4a2b	180.953	-0.341107	0.107239	-3.1808	0.00146868	0.0247956
chrnb2b	300.304	-0.299354	0.0941129	-3.1808	0.00146871	0.0247956
hmgb3b	1172.56	0.228706	0.0719269	3.1797	0.00147427	0.0248438
iqgap3	228.317	0.478885	0.150606	3.17972	0.00147418	0.0248438
ube3a	1558.94	0.188139	0.0591772	3.17925	0.00147657	0.0248599
pbx3b	1593.09	-0.224768	0.070717	-3.17841	0.00148085	0.0249091
sord	565.73	0.392832	0.123607	3.17806	0.00148264	0.0249165
clint1a	1703.84	0.211411	0.0665331	3.17753	0.00148534	0.0249391
sdcbp2	2411.24	0.153729	0.0483989	3.17629	0.0014917	0.0250231
si:dkey-73n10.1	304.396	0.308327	0.0970814	3.17597	0.00149338	0.0250284
pdcd6	784.562	0.284773	0.0896825	3.17534	0.00149659	0.0250594
CR381618.1	756.05	-0.285245	0.0898558	-3.17448	0.00150106	0.0251064
zgc:153284	278.046	0.4092	0.128912	3.17427	0.00150213	0.0251064
epha6	274.608	-0.320636	0.10103	-3.17367	0.00150525	0.0251169
rnf183	253.07	0.311797	0.0982464	3.17362	0.00150549	0.0251169
tnfb	38.7789	0.756133	0.238305	3.17297	0.00150891	0.0251512
timm44	803.824	0.267337	0.084289	3.17167	0.00151566	0.0252409
b3gat2	174.275	-0.38264	0.120683	-3.17062	0.00152112	0.0252903
ppib	7843.82	0.181322	0.0571889	3.17057	0.00152138	0.0252903
cybb	309.78	0.277112	0.0874093	3.17029	0.00152289	0.0252926
dpysl4	708.504	-0.3856	0.121643	-3.16993	0.00152476	0.0253009
tomm34	804.749	0.325569	0.102715	3.16963	0.00152635	0.0253044
ppp1r14c	1147.64	-0.230381	0.0727003	-3.16892	0.00153009	0.0253435
iars	3509.92	0.209162	0.0660258	3.16788	0.00153553	0.0254108
tmsb4x	25847.5	0.149016	0.0470583	3.16663	0.00154217	0.0254978
bag6	1994.24	0.184103	0.0581581	3.16557	0.00154782	0.0255677
dkc1	2914.63	0.218202	0.0689404	3.16508	0.00155039	0.0255677
si:ch211-153b23.7	59.7407	0.639131	0.201934	3.16505	0.00155057	0.0255677
kif5c	386.031	-0.331233	0.104769	-3.16156	0.00156926	0.0258528
galca	902.858	0.221864	0.0702006	3.16042	0.00157541	0.0259309
rgs8	313.076	-0.292944	0.0927432	-3.15866	0.00158497	0.0260183
sucla2	3759.4	0.144113	0.0456239	3.15872	0.00158461	0.0260183
si:dkeyp-51b9.3	93.8279	0.806166	0.25519	3.15908	0.00158268	0.0260183
rims2a	373.896	-0.288136	0.0912574	-3.1574	0.00159184	0.0261079
sgtb	205.913	-0.359299	0.113829	-3.15649	0.00159679	0.0261513
pmpcb	515.529	0.325534	0.103135	3.15639	0.00159733	0.0261513
fam184a	317.931	-0.375711	0.119077	-3.1552	0.00160385	0.0261696
sgk1	4170.61	-0.273421	0.0866564	-3.15523	0.00160373	0.0261696
scamp2	1133.1	0.198521	0.0629194	3.15515	0.00160413	0.0261696
mrpl28	782.311	0.276473	0.087614	3.15558	0.00160178	0.0261696
lrrn1	922.803	-0.245219	0.0777624	-3.15344	0.00161356	0.0262768
tp53	1325.96	0.217144	0.0688539	3.15369	0.00161221	0.0262768
prkcdb	1382.98	0.221295	0.0702336	3.15085	0.00162799	0.0264882
si:dkey-223p19.1	872.877	0.31923	0.101331	3.15039	0.00163054	0.0265064
pvalb6	429.954	-0.379193	0.120377	-3.15004	0.00163246	0.0265135
plppr3b	470.316	-0.293619	0.0932216	-3.14969	0.00163441	0.0265135
dmtn	427.151	-0.256336	0.0813885	-3.14954	0.0016353	0.0265135
zgc:194655	32.7841	0.816262	0.259217	3.14896	0.00163855	0.0265428
rpn1	4571.35	0.204999	0.0651254	3.14776	0.00164528	0.0266284
cacnb2b	178.486	-0.446347	0.141925	-3.14494	0.0016612	0.0268152
kcnb2	439.816	-0.353307	0.112331	-3.14522	0.00165961	0.0268152
ptpn11a	1560.44	0.174828	0.0555878	3.14508	0.00166044	0.0268152
zgc:153920	79.3102	0.582466	0.185232	3.14452	0.00166359	0.0268302
arhgap32a	504.28	-0.272541	0.0867115	-3.14307	0.00167186	0.0269353
crlf3	553.493	0.242884	0.0772811	3.14287	0.00167303	0.0269353
nefla	412.092	-0.331356	0.105486	-3.14124	0.00168231	0.0269668
ube2l3a	950.537	0.207726	0.0661214	3.14158	0.00168037	0.0269668
cp	5215.89	0.296732	0.0944515	3.14163	0.0016801	0.0269668
tmed5	513.983	0.312353	0.0994287	3.14148	0.00168095	0.0269668
tm6sf2	54.3251	0.755039	0.240323	3.14176	0.00167933	0.0269668
rab6ba	739.055	-0.249662	0.0795055	-3.14019	0.0016884	0.0270408
anxa11a	3080.76	0.168791	0.0537806	3.13852	0.00169805	0.0271717
nyap2b	145.865	-0.402424	0.128302	-3.13653	0.00170962	0.0272982
vopp1	215.032	-0.342381	0.10916	-3.13651	0.0017097	0.0272982
cct5	7176.06	0.1265	0.0403329	3.13639	0.0017104	0.0272982
ddx43	44.408	1.64986	0.526243	3.13518	0.00171751	0.0273879
ndrg4	3992.25	-0.32065	0.102297	-3.1345	0.00172147	0.0274003
rbfox1	1961.88	-0.177663	0.0566837	-3.13428	0.00172276	0.0274003
alpk2	565.992	0.252907	0.0806893	3.13433	0.00172246	0.0274003
cst14a.2	563.306	0.284036	0.0906444	3.13352	0.00172725	0.0274481
zgc:198241	227.688	0.390143	0.124593	3.13134	0.0017401	0.0276284
cpt1ab	1613.63	0.255759	0.0816969	3.13058	0.00174463	0.0276765
mus81	103.437	0.650878	0.207954	3.12992	0.00174853	0.0277145
lgals1l1	125.562	0.50443	0.161193	3.12935	0.00175196	0.0277449
ttk	273.556	0.40032	0.127938	3.12901	0.00175397	0.0277529
ppp4cb	1568.74	0.246928	0.0789359	3.12821	0.00175875	0.0278046
zmp:0000000912	27.3888	0.863507	0.276162	3.12682	0.0017671	0.0279126
si:dkey-156m2.3	90.4863	0.456224	0.145986	3.12511	0.00177736	0.0280506
jdp2b	398.739	-0.802722	0.256964	-3.12386	0.00178493	0.0281218
cplx2	864.032	-0.235816	0.0754835	-3.12407	0.00178368	0.0281218
barhl2	255.91	-0.404271	0.129427	-3.12355	0.00178686	0.0281282
myo9ab	646.588	-0.248979	0.0797239	-3.12301	0.00179011	0.0281552
fgf13b	255.609	-0.337942	0.108243	-3.12208	0.0017958	0.0281864
mrpl36	683.783	0.254311	0.0814476	3.12239	0.0017939	0.0281864
nop16	557.641	0.320696	0.102724	3.12193	0.00179669	0.0281864
zgc:195001	1381.64	0.194819	0.0624085	3.12168	0.00179825	0.0281868
snx8b	160.948	-0.404034	0.129447	-3.12123	0.00180098	0.0282056
cox6b2	4539.48	0.168887	0.0541142	3.12093	0.00180284	0.0282107
fgf12a	238.932	-0.358069	0.114816	-3.11863	0.00181695	0.0284028
kif1aa	1520.13	-0.301847	0.0968012	-3.11821	0.00181951	0.0284028
ms4a17a.1	124.259	0.50454	0.161806	3.11818	0.00181974	0.0284028
si:dkey-95h12.1	352.871	0.546937	0.175538	3.11577	0.00183468	0.0286117
snap25a	4628.5	-0.246282	0.0790831	-3.11422	0.00184434	0.0287379
lrrn3b	501.364	-0.300497	0.0965288	-3.11303	0.00185177	0.0288294
six3b	358.838	-0.301616	0.0969009	-3.11262	0.00185434	0.0288423
sf3b4	743.247	0.316816	0.101792	3.1124	0.00185574	0.0288423
KCNJ6	267.133	-0.391246	0.12572	-3.11205	0.00185792	0.0288519
nrp1a	1796.93	-0.183084	0.0588488	-3.1111	0.00186391	0.0289205
lrrc4.1	711.971	-0.289729	0.0931749	-3.10952	0.00187392	0.0290513
tmcc2	158.353	-0.392084	0.126151	-3.10806	0.00188321	0.0291425
midn	3219.8	-0.242121	0.0779046	-3.10792	0.00188409	0.0291425
si:dkey-28e7.3	760.216	-0.229617	0.0738828	-3.10785	0.00188455	0.0291425
doc2b	519.786	-0.285258	0.0917977	-3.10746	0.00188702	0.0291562
adcyap1r1a	978.477	-0.255848	0.0823426	-3.10711	0.00188924	0.0291659
ubxn1	647.016	0.244321	0.078649	3.10647	0.00189337	0.0292051
gpr63	160.279	-0.3787	0.121953	-3.10528	0.00190097	0.0292614
dgat2	756.808	-0.258091	0.0831235	-3.10491	0.00190337	0.0292614
ldb2a	605.02	-0.252576	0.0813398	-3.1052	0.00190153	0.0292614
gcdha	1913.4	0.193281	0.0622485	3.10498	0.0019029	0.0292614
cox6a1	3691.01	0.182315	0.0587268	3.10445	0.00190631	0.029282
depdc1a	103.311	0.568047	0.183007	3.10397	0.00190944	0.0293057
sestd1	860.321	-0.226971	0.0731714	-3.10191	0.00192277	0.0293634
coro1ca	2904.95	0.218774	0.070518	3.10238	0.00191968	0.0293634
grhl2a	274.197	0.325903	0.105056	3.10219	0.00192094	0.0293634
ppp1r27b	189.122	0.385264	0.124181	3.10244	0.00191929	0.0293634
mmp9	604.991	0.417947	0.134728	3.10215	0.0019212	0.0293634
adgrg3	58.2594	0.572375	0.184476	3.10271	0.00191755	0.0293634
mtss1la	798.099	-0.241835	0.0779737	-3.10149	0.00192551	0.0293807
ankrd13d	283.238	-0.341647	0.110165	-3.10123	0.00192717	0.0293818
zgc:153722	139.237	0.523949	0.169166	3.09725	0.00195324	0.0297545
nploc4	1438.91	0.192755	0.0622462	3.09665	0.00195721	0.0297904
glmnb	183.284	-0.360888	0.116595	-3.09523	0.00196659	0.0299084
si:ch211-137a8.4	2780.65	-0.215687	0.0696922	-3.09486	0.00196908	0.0299216
tspan3b	319.425	-0.290993	0.0940367	-3.09446	0.00197169	0.0299365
lmf2b	1276.99	0.265231	0.0857437	3.0933	0.00197942	0.0300291
gnpda2	727.634	0.220672	0.0713482	3.09288	0.00198221	0.0300467
cog4	503.86	0.279376	0.0903462	3.09229	0.00198619	0.0300822
upb1	518.416	0.33458	0.108212	3.0919	0.00198877	0.0300965
tmem163a	311.025	-0.254689	0.0824308	-3.08973	0.00200337	0.0302925
abca4b	377.26	-0.356625	0.115513	-3.08733	0.00201965	0.0305136
rgmb	927.896	-0.199902	0.0647568	-3.08696	0.00202212	0.0305258
mcf2l2	82.0384	-0.487383	0.157909	-3.08648	0.00202538	0.0305501
irs2b	1336.79	-0.244828	0.0793317	-3.08613	0.00202778	0.0305612
mpp3a	313.386	-0.269833	0.0874441	-3.08578	0.00203021	0.0305727
gria2a	1460.83	-0.254123	0.0823879	-3.08447	0.00203918	0.0306694
hlx1	249.657	0.401173	0.130067	3.08435	0.00203996	0.0306694
khdrbs2	168.925	-0.435203	0.141131	-3.08367	0.00204461	0.0307143
cdc34a	511.103	0.237428	0.0770172	3.08279	0.0020507	0.0307806
znf703	767.058	0.217122	0.0704462	3.0821	0.00205547	0.030827
mapkapk2a	1426.54	0.195838	0.0635788	3.08023	0.00206838	0.0309954
nat16	1180.32	-0.323265	0.104984	-3.0792	0.00207559	0.0310782
hrasb	380.237	-0.273198	0.0887372	-3.07873	0.00207887	0.0311019
eci2	1802.86	0.247634	0.080458	3.0778	0.00208532	0.0311731
rac2	804.618	0.223963	0.0727916	3.07678	0.00209253	0.0312554
zgc:153654	60.1434	0.668996	0.217476	3.07618	0.00209668	0.031292
ccnb1	329.347	0.413123	0.134321	3.07563	0.00210055	0.0313244
atp6v0a2a	251.363	-0.337799	0.109955	-3.07217	0.0021251	0.0316161
map1sb	242.27	-0.325706	0.106019	-3.07215	0.00212526	0.0316161
scn1ba	290.833	-0.286086	0.0931125	-3.07248	0.00212288	0.0316161
adam22	529.302	-0.332912	0.108393	-3.07135	0.00213093	0.0316747
efna3b	112.077	-0.485533	0.158122	-3.07062	0.00213618	0.031721
myclb	677.588	-0.222061	0.0723225	-3.07043	0.00213749	0.031721
slc51a	1183.85	0.369304	0.120299	3.06988	0.00214142	0.0317537
si:ch211-173d10.1	1757.01	0.189384	0.0617043	3.06922	0.00214621	0.0317991
chn1	538.614	-0.335403	0.109334	-3.0677	0.00215711	0.031858
nlgn3a	277.854	-0.295046	0.0961612	-3.06825	0.00215318	0.031858
gpatch8	2859.93	-0.164446	0.0536018	-3.06793	0.0021555	0.031858
dnajc1	1239.29	0.196166	0.0639396	3.06798	0.00215509	0.031858
si:ch211-182p11.1	186.744	0.505984	0.164958	3.06735	0.00215966	0.0318701
si:dkey-102m7.3	269.848	0.427211	0.139388	3.0649	0.00217746	0.032107
h2afvb	3238.25	0.245018	0.0799598	3.06427	0.002182	0.0321483
ptpreb	297.356	-0.312932	0.102143	-3.06366	0.00218648	0.0321885
l3hypdh	70.9466	0.851345	0.278013	3.06225	0.00219682	0.0323148
dpy19l3	600.441	-0.257686	0.0841882	-3.06083	0.00220725	0.0324051
zgc:101566	571.96	-0.207189	0.0676935	-3.0607	0.00220824	0.0324051
syne2b	785.271	-0.192468	0.0628745	-3.06114	0.00220494	0.0324051
ldb1a	1905.17	-0.177963	0.0581963	-3.05798	0.00222836	0.0326743
cyp2r1	139.99	-0.951758	0.311283	-3.05753	0.0022317	0.0326972
sf3b1	7849.42	-0.148315	0.0485179	-3.05691	0.00223629	0.0327076
si:ch211-200e2.1	166.998	0.412284	0.134874	3.05681	0.00223709	0.0327076
tnfsf13b	60.5743	0.626258	0.204879	3.05672	0.00223774	0.0327076
cntn1b	562.85	-0.30234	0.0989231	-3.05632	0.00224076	0.0327257
scg3	1180.61	-0.263237	0.086145	-3.05575	0.00224501	0.0327618
tp53rk	466.284	0.360175	0.117923	3.05433	0.00225568	0.0328914
ank2a	1035.66	-0.273083	0.0894675	-3.05232	0.0022708	0.0330772
SPATA5	308.315	0.307107	0.100619	3.05216	0.00227201	0.0330772
si:ch73-290k24.5	74.8183	-0.614801	0.201501	-3.05111	0.00227994	0.033088
SPTBN4	399.326	-0.336922	0.110423	-3.05119	0.00227934	0.033088
rwdd1	1278.08	0.233176	0.0764155	3.05143	0.00227756	0.033088
grap2b	334.955	0.321919	0.105487	3.05175	0.00227514	0.033088
rgs11	86.7793	-0.477153	0.156449	-3.0499	0.00228917	0.0331807
cdh26.1	350.864	0.339397	0.111285	3.0498	0.00228994	0.0331807
bcr	534.835	-0.267779	0.0878177	-3.04926	0.00229403	0.0331878
dct	464.684	0.32666	0.107121	3.04944	0.00229267	0.0331878
znf292a	752.314	-0.227223	0.0745499	-3.04794	0.00230419	0.0333085
il1b	50.3411	0.769652	0.252668	3.0461	0.0023183	0.0334861
kifap3a	583.647	-0.231315	0.0759484	-3.04569	0.00232145	0.0335054
si:ch211-173p18.3	1370.15	-0.171734	0.0564228	-3.0437	0.00233685	0.0336852
wdr3	2090.84	0.176269	0.0579144	3.04361	0.00233757	0.0336852
bhlhe40	5188.66	-0.205687	0.0675987	-3.04276	0.00234418	0.0337276
hcls1	797.841	0.214853	0.0706079	3.04291	0.00234302	0.0337276
lpcat3	1707.38	0.22161	0.072858	3.04167	0.00235266	0.0338232
GPR151	43.2932	-0.615076	0.202286	-3.04063	0.00236087	0.0339147
rnd1b	482.016	-0.28117	0.0925165	-3.03913	0.00237262	0.0340568
wdr35	330.112	-0.289779	0.0954118	-3.03714	0.00238834	0.0341954
itprip	100.77	0.526165	0.173253	3.03697	0.0023897	0.0341954
F2RL3	51.7629	0.569756	0.187601	3.03706	0.002389	0.0341954
haus1	70.3148	0.946104	0.311521	3.03705	0.00238905	0.0341954
mapre1a	343.363	0.358019	0.117913	3.03629	0.00239508	0.0342457
ddx39ab	3411.31	0.227575	0.0749708	3.03552	0.00240121	0.0343068
wdr43	2892.22	0.185629	0.0611724	3.03453	0.00240915	0.0343426
rpz5	1022.43	0.226111	0.0745087	3.03469	0.00240786	0.0343426
mrps5	548.86	0.274837	0.0905705	3.0345	0.00240932	0.0343426
diras1a	901.528	-0.232254	0.0765788	-3.03288	0.00242232	0.0345012
igfn1.3	5046.74	0.226255	0.0746288	3.03174	0.00243146	0.0346046
lrfn4a	278.6	-0.341234	0.112588	-3.03081	0.00243895	0.0346576
si:ch73-359m17.6	71.6923	0.56569	0.186634	3.03101	0.00243737	0.0346576
cdh10a	139.739	-0.411116	0.135738	-3.02875	0.00245565	0.034841
wdr46	838.133	0.216329	0.07142	3.02897	0.00245389	0.034841
si:ch211-226h7.3	40.9037	0.707374	0.233597	3.02817	0.00246036	0.034881
hivep3a	350.311	-0.332848	0.109942	-3.02749	0.0024659	0.0349058
pfkfb4b	1175.78	-0.275519	0.0910015	-3.02763	0.00246481	0.0349058
plrdgb	49.5579	-0.602008	0.19887	-3.02714	0.00246881	0.0349201
glra1	605.615	-0.240477	0.0795313	-3.02367	0.00249727	0.0352956
dhtkd1	2698.13	0.16739	0.0553702	3.02311	0.00250192	0.035334
tbr1b	191.262	-0.394487	0.130548	-3.02177	0.00251304	0.0354135
nptxrb	259.621	-0.34977	0.115752	-3.02173	0.00251332	0.0354135
katna1	163.378	0.443189	0.146663	3.02182	0.00251264	0.0354135
si:ch211-282j17.13	27.2724	0.95365	0.315723	3.02053	0.00252335	0.0355277
pax6b	689.468	-0.29212	0.0967332	-3.01985	0.002529	0.0355799
ftr83	615.697	0.261177	0.0864933	3.01961	0.00253096	0.0355804
psap	8499.85	0.131251	0.0434779	3.01881	0.00253771	0.0356481
dlat	3127.1	0.165814	0.0549726	3.01631	0.00255874	0.0358902
eprs	6527.46	0.225334	0.0747056	3.01629	0.00255885	0.0358902
malt3	195.214	0.401176	0.133015	3.01603	0.00256109	0.0358943
lhx2b	237.723	-0.315576	0.104721	-3.01351	0.00258243	0.0361658
si:ch73-106l15.4	29.4819	0.967936	0.321393	3.01168	0.00259802	0.0363565
kifap3b	465.07	-0.259433	0.0861859	-3.01016	0.00261113	0.0365122
btr16	39.3537	0.714655	0.237528	3.00871	0.00262355	0.036658
trim3b	1006.38	-0.21583	0.0717517	-3.00801	0.00262966	0.0367155
ergic1	509.854	0.380538	0.126521	3.0077	0.00263231	0.0367245
dhrs13a.1	727.722	-0.318159	0.105814	-3.00679	0.00264024	0.0367622
mkrn4	225.247	0.331811	0.110357	3.0067	0.002641	0.0367622
ttc22	129.154	0.442752	0.147246	3.00689	0.00263932	0.0367622
zfr2	1273.9	0.188148	0.062614	3.00488	0.00265684	0.0369404
trap1	1475.98	0.200122	0.066604	3.00466	0.0026588	0.0369404
drg1	1461.85	0.230832	0.0768277	3.00454	0.00265982	0.0369404
pacsin1b	629.984	-0.231214	0.0769861	-3.00332	0.00267055	0.0370614
clstn3	2277.31	-0.260991	0.0869149	-3.00283	0.00267482	0.0370927
rab1ab	2736.76	0.152664	0.0508535	3.00203	0.00268183	0.0371619
c8a	505.779	0.320731	0.106881	3.00082	0.00269256	0.0372825
b4galt4	608.155	0.30254	0.100834	3.00036	0.00269657	0.03731
plcd3a	1053.76	-0.263849	0.0879525	-2.9999	0.00270067	0.0373386
sox13	920.246	0.234378	0.0781551	2.99889	0.00270968	0.0374351
spsb3a	433.706	-0.239395	0.079865	-2.99749	0.00272211	0.0374859
pik3r3b	1391.6	-0.167921	0.0560221	-2.99742	0.00272278	0.0374859
smpd5	460.326	0.253977	0.0847321	2.99741	0.00272284	0.0374859
tmem238a	251.01	0.294166	0.0981347	2.99758	0.00272136	0.0374859
wu:fb44b02	593.988	0.392388	0.130912	2.99733	0.00272354	0.0374859
ccna2	479.318	0.418074	0.139548	2.99591	0.00273624	0.0376324
gria1a	467.09	-0.262517	0.0876948	-2.99354	0.00275765	0.037895
ca16b	524.158	-0.243331	0.0812909	-2.99334	0.00275944	0.037895
rrm1	1724.78	0.268877	0.0898338	2.99305	0.00276204	0.0379024
stxbp4	51.4611	-0.601016	0.200858	-2.99224	0.0027694	0.0379468
uba1	8445.07	0.135497	0.045282	2.9923	0.00276888	0.0379468
vsig8a	90.3884	-0.461501	0.15425	-2.9919	0.00277244	0.0379602
si:ch211-270n8.1	136.4	0.943267	0.315311	2.99154	0.00277572	0.0379768
slc1a6	291.676	-0.351162	0.117404	-2.99106	0.00278013	0.0380088
prkar1b	316.721	-0.296371	0.0990985	-2.99067	0.00278363	0.0380285
si:ch211-284e20.8	366.839	0.348462	0.116535	2.99019	0.00278807	0.0380609
btbd6a	485.241	-0.289542	0.096841	-2.98987	0.00279095	0.0380719
st6gal1	118.594	-0.397804	0.133095	-2.98887	0.00280015	0.0381124
trioa	1304.61	-0.240597	0.08051	-2.98842	0.00280427	0.0381124
pdia3	8076.66	0.152637	0.0510727	2.98861	0.00280245	0.0381124
tap2t	314.742	0.338099	0.113124	2.98876	0.00280115	0.0381124
CABZ01109481.1	125.218	0.395335	0.132284	2.98853	0.00280325	0.0381124
tshz1	844.922	-0.21516	0.0720138	-2.98777	0.00281023	0.0381652
kctd8	243.58	-0.386131	0.129269	-2.98704	0.00281691	0.0381861
palmdb	503.571	-0.222668	0.0745475	-2.98692	0.002818	0.0381861
hspa4b	3938.42	0.141971	0.0475289	2.98705	0.00281686	0.0381861
olfm2a	475.957	-0.264501	0.0886027	-2.98525	0.00283347	0.0383676
gria3b	463.615	-0.328574	0.110108	-2.9841	0.00284416	0.038484
ptger4b	101.702	-0.476986	0.159867	-2.98364	0.00284841	0.0385132
sult4a1	772.935	-0.239969	0.0804363	-2.98334	0.00285124	0.0385231
six3a	314.44	-0.316542	0.106144	-2.98219	0.00286191	0.0385899
zgc:66479	1072.88	0.237435	0.0796193	2.98213	0.00286248	0.0385899
znfl2a	118.77	0.689148	0.231078	2.98231	0.00286081	0.0385899
aff3	135.411	-0.399649	0.134045	-2.98145	0.00286887	0.0386039
nox1	216.309	-0.382334	0.128242	-2.98135	0.00286981	0.0386039
rac3b	1473.29	-0.200519	0.0672567	-2.98139	0.00286942	0.0386039
zic2a	795.393	-0.248834	0.0834769	-2.98088	0.00287422	0.0386351
sv2bb	723.52	-0.253207	0.0849747	-2.97979	0.00288444	0.0387441
ppiab	8271.48	0.154106	0.0517282	2.97915	0.00289049	0.0387971
gfra2b	184.502	-0.322576	0.108296	-2.97866	0.00289509	0.0388305
ldb3b	7765.59	0.173147	0.0581472	2.97774	0.00290381	0.0389191
ttc27	885.996	0.236913	0.0795968	2.97642	0.00291639	0.0390308
irf6	347.978	0.299199	0.100518	2.97657	0.00291491	0.0390308
nhlh2	372.262	-0.347052	0.116679	-2.97441	0.00293555	0.0391165
tbc1d30	278.973	-0.262319	0.0881711	-2.97512	0.00292875	0.0391165
clip2	491.858	-0.25681	0.0863296	-2.97476	0.0029322	0.0391165
cdh4	435.329	-0.239579	0.0805438	-2.97452	0.00293443	0.0391165
EIF1B	1919.28	0.178413	0.0599635	2.97536	0.00292643	0.0391165
prdx5	1726.77	0.179233	0.0602503	2.97481	0.00293174	0.0391165
cpne4a	170.477	-0.391893	0.131771	-2.97405	0.00293898	0.039134
si:ch211-15j1.5	86.1389	0.495747	0.166789	2.97229	0.00295583	0.0393298
fads2	12795.5	-0.254246	0.0855689	-2.97124	0.002966	0.0394366
tm9sf1	771.103	0.224436	0.075549	2.97074	0.00297085	0.0394615
dpp3	1118.4	0.243467	0.0819586	2.9706	0.00297216	0.0394615
s100v1	546.26	0.276437	0.0930798	2.96989	0.00297902	0.0395241
ano10a	986.851	0.231517	0.0779665	2.96944	0.00298344	0.0395542
vsnl1b	1538.81	-0.243069	0.0818783	-2.96866	0.002991	0.0396259
ehbp1l1a	927.239	0.238206	0.0802543	2.96814	0.00299608	0.0396646
syt1a	2279	-0.279388	0.0941402	-2.96779	0.00299947	0.039681
rnf144ab	262.187	-0.287459	0.0968727	-2.96739	0.00300343	0.0397049
cry2	1120.76	-0.182559	0.061533	-2.96684	0.00300873	0.0397179
appb	4363.39	-0.172996	0.0583088	-2.96689	0.00300832	0.0397179
si:dkeyp-72e1.9	237.28	-0.348125	0.117367	-2.96611	0.00301594	0.0397844
pcdh19	1130.39	-0.293825	0.0990729	-2.96574	0.00301953	0.0398008
si:dkey-195m11.11	43.6469	0.648336	0.218623	2.96554	0.00302151	0.0398008
hfe2	245.002	0.42774	0.14426	2.96506	0.00302626	0.0398349
map2	891.417	-0.224342	0.0756685	-2.96479	0.00302885	0.0398405
si:dkey-183j2.10	382.28	-0.282308	0.0952294	-2.96451	0.00303169	0.0398493
gstp1	4472.97	0.171399	0.0578476	2.96294	0.00304718	0.0400244
lrrc7	460.209	-0.322842	0.109041	-2.96073	0.00306908	0.0402403
si:ch73-215d9.1	216.012	-0.301946	0.101981	-2.96081	0.00306835	0.0402403
scpep1	1210.37	0.181298	0.0612364	2.96062	0.00307018	0.0402403
gabrp	127.43	-0.369105	0.124705	-2.95982	0.00307815	0.0403126
si:ch211-239j9.1	273.714	-0.30861	0.104273	-2.95963	0.00308007	0.0403126
dctn1b	1039.57	-0.312115	0.105475	-2.95913	0.00308511	0.0403212
cryba1l1	10694.3	0.231051	0.078077	2.95927	0.00308371	0.0403212
egr3	374.668	-0.438957	0.148438	-2.95717	0.00310477	0.0405493
hoxc5a	88.164	-0.503761	0.170481	-2.95494	0.00312728	0.0407663
arl4d	533.483	-0.218527	0.073955	-2.95487	0.00312803	0.0407663
fnbp4	2220.6	-0.155317	0.0525584	-2.95512	0.00312543	0.0407663
tmem91	60.6494	-0.543248	0.183906	-2.95395	0.00313736	0.0408012
apln	1456.71	-0.179265	0.0606798	-2.95427	0.00313408	0.0408012
nle1	642.961	0.28768	0.0973873	2.95398	0.00313704	0.0408012
naa50	2207.24	0.15612	0.0528666	2.95309	0.00314614	0.0408865
ptprua	397.884	-0.259646	0.0879545	-2.95205	0.00315669	0.0409491
fyna	761.906	-0.214666	0.0727197	-2.95196	0.00315763	0.0409491
jun	2036.14	-0.187613	0.0635492	-2.95225	0.00315468	0.0409491
apeh	767.703	0.219871	0.074504	2.95112	0.00316621	0.0410315
isl1	580.005	-0.265472	0.0899843	-2.9502	0.00317571	0.0411256
tubb2	710.756	-0.268355	0.0910149	-2.94847	0.00319347	0.0412975
faf2	795.671	0.209101	0.070914	2.94866	0.00319154	0.0412975
kcnj1a.4	45.5206	-0.814189	0.27626	-2.94718	0.00320685	0.0413988
soga1	549.367	-0.256254	0.0869522	-2.94706	0.00320806	0.0413988
muc2.2	38.056	2.23468	0.75817	2.94747	0.00320387	0.0413988
blmh	1390.92	0.228581	0.0775708	2.94674	0.00321143	0.0414133
dennd6b	171.113	-0.352981	0.119841	-2.9454	0.0032254	0.041551
myhz2	101691	-0.189205	0.0642399	-2.94528	0.00322663	0.041551
hmmr	243.909	0.391678	0.133009	2.94475	0.00323213	0.0415928
rusc2	1482.89	-0.179821	0.0610776	-2.94414	0.00323852	0.0416459
zmat4a	173.658	-0.349591	0.118773	-2.94334	0.00324689	0.0417244
tspan37	103.517	0.404369	0.13741	2.94279	0.00325268	0.0417696
rsrc2	927.276	-0.207644	0.0705709	-2.94235	0.00325735	0.0417973
psma6b	928.575	0.222014	0.0754597	2.94215	0.00325938	0.0417973
nras	678.921	0.247344	0.0841011	2.94104	0.00327117	0.0419192
calm1a	5340.7	-0.164915	0.0560939	-2.93998	0.00328232	0.0420328
noc2l	1088.45	0.279407	0.0950535	2.93947	0.00328776	0.0420732
pax7a	365.062	-0.275376	0.0937385	-2.9377	0.00330655	0.0422843
nmnat2	494.123	-0.249381	0.0849172	-2.93676	0.00331666	0.0423841
dab1a	334.696	-0.284806	0.0969944	-2.93632	0.00332135	0.0423853
syngr2b	700.432	0.223158	0.0759973	2.93639	0.00332056	0.0423853
si:dkey-202l16.5	301.36	-0.339621	0.115682	-2.9358	0.00332686	0.0424261
nova1	513.734	-0.262816	0.0895463	-2.93497	0.0033358	0.0425107
sall3a	142.87	-0.397627	0.135517	-2.93414	0.00334476	0.04255
cuedc1a	222.28	-0.326232	0.111199	-2.93377	0.00334873	0.04255
scfd1	958.129	0.22186	0.0756268	2.93361	0.00335045	0.04255
f7i	148.89	0.499844	0.170361	2.93403	0.00334592	0.04255
IL4I1	37.1249	0.792345	0.270031	2.93428	0.00334326	0.04255
hoxc9a	105.573	0.487117	0.166079	2.93304	0.00335664	0.0425993
vps25	890.478	0.190539	0.0649748	2.9325	0.00336244	0.0426435
syt4	642.326	-0.279007	0.0951839	-2.93124	0.00337607	0.0427868
ppef1	52.8828	-0.540754	0.18455	-2.93013	0.00338825	0.0429116
si:dkey-21a6.5	327.279	0.276811	0.0944793	2.92986	0.0033912	0.0429194
tfap2d	122.767	-0.450981	0.15398	-2.92883	0.00340242	0.0430119
unc5da	228.131	-0.349766	0.119425	-2.92876	0.00340318	0.0430119
si:dkeyp-9d4.3	939.268	-0.320042	0.109326	-2.9274	0.00341804	0.0431701
mpeg1.2	612.567	0.377537	0.128978	2.92716	0.00342078	0.043175
nxph1	397.644	-0.331942	0.113426	-2.9265	0.00342798	0.0432362
si:dkeyp-82a1.6	282.164	0.296308	0.101266	2.92605	0.00343301	0.04327
eno2	1362.97	-0.267223	0.0913461	-2.92539	0.00344022	0.0433313
ism2a	71.635	-0.632012	0.216179	-2.92356	0.0034605	0.0435568
ctnnd1	2440.04	0.193763	0.06629	2.92296	0.00346725	0.0436058
cyb5r3	762.966	0.252603	0.0864252	2.92279	0.00346913	0.0436058
chrna6	101.805	-0.426374	0.145898	-2.92241	0.00347334	0.0436289
hdac9b	268.037	-0.275798	0.0943868	-2.922	0.00347795	0.043657
taf15	4838.81	0.185128	0.0633615	2.92178	0.00348041	0.0436581
gria4b	490.008	-0.335147	0.114764	-2.92033	0.00349666	0.0438321
eef1a1a	1805.72	-0.262082	0.0897726	-2.91939	0.00350715	0.0439337
msh4	148.111	-0.386605	0.132447	-2.91894	0.0035122	0.043967
b2ml	7502.94	0.159434	0.0546248	2.91872	0.00351472	0.0439671
c3a.1	10573.7	0.253562	0.0868802	2.91852	0.00351698	0.0439671
mpp4a	288.884	-0.364782	0.125009	-2.91805	0.00352231	0.0439849
ctsa	1457.41	0.186489	0.0639107	2.91797	0.00352319	0.0439849
negr1	494.707	-0.250426	0.0858311	-2.91767	0.00352662	0.0439979
gsr	653.388	0.230644	0.0790718	2.9169	0.00353531	0.0440764
pdap1a	2408.87	0.186209	0.0638579	2.91598	0.00354569	0.044146
scamp2l	247.17	0.339712	0.116494	2.91614	0.0035439	0.044146
rtn4a	7237.73	0.154673	0.0530472	2.91577	0.00354812	0.0441463
trim3a	413.547	-0.254994	0.0874752	-2.91504	0.00355639	0.0441688
exoc6	573.271	-0.204849	0.0702747	-2.91498	0.00355709	0.0441688
plek	121.564	0.37657	0.129184	2.91498	0.00355712	0.0441688
nasp	1420.24	0.230926	0.079245	2.91407	0.00356747	0.0442674
si:ch211-15j1.4	121.854	0.419591	0.144002	2.91379	0.00357069	0.0442775
lrp8	540.435	-0.306743	0.105335	-2.91208	0.00359036	0.0444828
ponzr1	527.224	0.256421	0.088059	2.91193	0.00359208	0.0444828
pde9al	62.3227	-0.994461	0.34176	-2.90982	0.00361634	0.044723
rdh12l	119.869	0.44591	0.153241	2.90987	0.0036158	0.044723
rhogb	342.805	0.269245	0.092537	2.90959	0.00361902	0.0447262
rasd1	276.145	-0.379429	0.13043	-2.90907	0.00362509	0.044741
pmelb	245.943	0.768702	0.264231	2.90921	0.00362345	0.044741
calb2b	802.075	-0.218923	0.0752658	-2.90866	0.00362982	0.0447694
bxdc2	1053.14	0.243307	0.0836625	2.9082	0.0036352	0.0448057
nbr1b	1080.19	-0.182273	0.0626826	-2.90787	0.00363902	0.0448085
dnajc10	739.502	0.247162	0.0850009	2.90776	0.00364029	0.0448085
arpc3	1722.71	0.177794	0.0611533	2.90734	0.00364512	0.0448379
lacc1	73.1249	0.497768	0.17124	2.90685	0.0036509	0.044879
syngr1a	352.74	-0.259084	0.0891867	-2.90496	0.00367303	0.045097
ywhag1	815.242	-0.231819	0.0798023	-2.90491	0.00367354	0.045097
lhx1a	516.611	-0.32112	0.110594	-2.9036	0.00368898	0.0452263
cldn15a	401.098	0.263766	0.0908352	2.90378	0.00368684	0.0452263
utp20	1549.66	0.199379	0.0687064	2.9019	0.00370909	0.0454425
chac1	9653.16	-0.246323	0.0848926	-2.90159	0.00371278	0.0454575
galnt17	151.672	-0.365725	0.126062	-2.90115	0.00371795	0.0454905
znf217	570.55	0.243421	0.0839133	2.90086	0.00372144	0.0455029
slc46a2	73.5252	0.57603	0.198644	2.89981	0.00373385	0.0456244
hck	292.093	0.306507	0.10571	2.8995	0.00373754	0.0456391
sf3b3	3258.78	0.187627	0.0647152	2.89928	0.00374024	0.0456418
ano11	190.691	-0.320173	0.110488	-2.89782	0.00375771	0.0457969
btk	140.428	0.442979	0.152867	2.8978	0.00375792	0.0457969
serpinb1l1	167.944	0.377063	0.13013	2.89758	0.00376056	0.0457987
zgc:162730	3637.16	-0.269304	0.0929832	-2.89626	0.00377634	0.0458724
nptna	1192.75	-0.210441	0.0726483	-2.89671	0.00377093	0.0458724
hspd1	8675.73	0.190139	0.0656426	2.89659	0.00377247	0.0458724
tmem168a	358.741	0.292721	0.101076	2.89606	0.00377882	0.0458724
mtfr2	63.3309	0.561112	0.193752	2.89604	0.00377908	0.0458724
raver1	179.209	0.416461	0.143899	2.89412	0.00380226	0.0461234
zgc:153615	604.783	-0.293696	0.101538	-2.89246	0.0038224	0.0462436
irf2bp2a	1062.01	-0.183983	0.0636061	-2.89253	0.00382154	0.0462436
sf3a2	977.707	0.23141	0.080021	2.89187	0.0038296	0.0462436
cad	3886.43	0.235418	0.0814048	2.89194	0.00382869	0.0462436
smarcad1a	777.773	0.29826	0.103126	2.89218	0.00382579	0.0462436
si:ch73-142c19.1	177.715	0.397596	0.137463	2.89238	0.0038233	0.0462436
rpa3	240.982	0.480105	0.16602	2.89185	0.00382976	0.0462436
fam49ba	503.288	0.236863	0.0819208	2.89137	0.00383564	0.0462843
si:dkey-70p6.1	190.583	-0.34839	0.120509	-2.891	0.00384021	0.046309
snx9b	1155.02	0.190513	0.0659053	2.8907	0.00384381	0.0463221
foxi3a	244.154	-0.386092	0.13358	-2.89034	0.00384826	0.0463454
rrh	24.1068	1.0279	0.35567	2.89004	0.00385189	0.0463587
igsf21b	294.845	-0.295365	0.102216	-2.88962	0.00385712	0.046361
gars	5219.82	0.155797	0.0539146	2.88971	0.00385601	0.046361
si:dkey-56f14.4	344.17	-0.256108	0.0886525	-2.8889	0.00386595	0.046381
ifi30	927.669	0.251748	0.0871441	2.88887	0.00386634	0.046381
slc33a1	436.345	0.326053	0.112865	2.88888	0.00386621	0.046381
atp6ap1lb	368.942	-0.2905	0.100606	-2.88751	0.00388299	0.0465504
olfm1b	799.865	-0.228693	0.0792182	-2.88687	0.00389091	0.0465996
cx30.9	34.9567	0.672538	0.232972	2.88677	0.00389216	0.0465996
tnk2a	214.832	-0.346142	0.119931	-2.88616	0.00389972	0.0466294
si:ch211-257p13.3	263.39	-0.285847	0.0990359	-2.8863	0.00389804	0.0466294
si:ch73-70c5.1	282.776	0.351681	0.121873	2.88563	0.00390627	0.0466773
cds1	367.396	0.289665	0.10042	2.88454	0.0039199	0.0468098
gadd45ga	406.681	-0.385502	0.133717	-2.88296	0.00393955	0.0469332
zgc:153240	327.938	-0.254707	0.0883511	-2.88289	0.00394043	0.0469332
tert	189.562	0.369499	0.12815	2.88334	0.00393478	0.0469332
trip10b	113.527	0.423994	0.147052	2.88329	0.00393542	0.0469332
crema	534.242	-0.270327	0.0937974	-2.88204	0.00395115	0.0470304
eef1a1b	464.334	-0.353316	0.122619	-2.88141	0.00395906	0.0470638
ARSB	321.17	0.300053	0.104133	2.88144	0.00395863	0.0470638
vkorc1l1	302.778	0.329888	0.1145	2.88112	0.00396259	0.0470753
trhde.2	179.338	-0.315281	0.10949	-2.87954	0.00398252	0.0472816
neurog1	47.8116	-0.65434	0.227334	-2.87832	0.00399798	0.0473874
rhot1b	126.101	-0.442873	0.15387	-2.87822	0.00399921	0.0473874
rx1	332.375	-0.306154	0.106384	-2.87782	0.00400432	0.0473874
dusp8a	676.973	-0.237152	0.0823935	-2.87829	0.00399842	0.0473874
si:dkey-45k15.1	119.687	0.396982	0.137943	2.87786	0.00400379	0.0473874
serpinb14	1410.38	0.297926	0.103544	2.87729	0.00401111	0.0474373
mxe	22.7545	1.15652	0.401994	2.87697	0.00401511	0.0474541
nell2b	1712.92	-0.247778	0.0861514	-2.87607	0.00402661	0.0475595
mcl1a	3060.51	0.215127	0.0748094	2.87567	0.00403172	0.0475831
pprc1	1253.64	0.321835	0.111923	2.87551	0.00403378	0.0475831
wdr83os	621.043	0.271044	0.0942858	2.8747	0.0040441	0.0476742
mdkb	1789.25	-0.239226	0.0832399	-2.87394	0.00405391	0.0477593
ddi2	1196.39	0.207417	0.0721997	2.87282	0.00406825	0.0478976
magoh	901.872	0.267238	0.0930498	2.87199	0.00407898	0.0479932
focad	393.359	0.406939	0.141714	2.87154	0.00408474	0.0480303
ceacam1	3300.45	-0.24699	0.086032	-2.87091	0.00409297	0.0480873
cyba	404.33	0.259675	0.090455	2.87076	0.00409482	0.0480873
cyfip1	2909.71	0.156938	0.0546794	2.87015	0.00410272	0.0481187
nop2	1689.99	0.224721	0.078292	2.87029	0.00410092	0.0481187
rtn1a	6291.19	-0.177329	0.0617964	-2.86957	0.00411029	0.0481769
cyth3a	248.757	-0.278171	0.0969673	-2.86871	0.00412154	0.0482759
rbp2b	467.279	0.450329	0.15699	2.86852	0.004124	0.0482759
BX005421.1	41.9143	0.618693	0.215823	2.86667	0.00414817	0.0485281
xaf1	202.371	0.349931	0.122155	2.86464	0.00417485	0.0488091
si:dkey-250k15.7	199.898	-0.347251	0.121279	-2.86323	0.00419341	0.048812
gpsm1a	426.846	-0.278604	0.0972642	-2.8644	0.00417798	0.048812
rbpms2b	482.278	-0.226058	0.0789579	-2.86301	0.00419631	0.048812
usf3	476.728	-0.215114	0.0751133	-2.86386	0.00418508	0.048812
kdm6ba	3802.44	-0.17887	0.0624753	-2.86305	0.00419588	0.048812
pabpc1a	31952.5	0.110706	0.0386614	2.86348	0.00419021	0.048812
hat1	1047.46	0.20919	0.0730499	2.86366	0.00418783	0.048812
esco2	408.531	0.402271	0.140488	2.86339	0.00419141	0.048812
nxf1	1895.16	-0.157326	0.0549833	-2.86134	0.00421856	0.0490397
rgs7a	272.823	-0.27682	0.0968296	-2.85883	0.00425204	0.0493235
ywhabb	4477.45	0.126426	0.0442248	2.85871	0.00425369	0.0493235
acp5b	178.223	0.41433	0.144922	2.859	0.00424983	0.0493235
CABZ01044764.1	71.0103	0.520239	0.181954	2.85918	0.0042474	0.0493235
mapk8ip2	504.868	-0.284371	0.0995185	-2.85747	0.00427031	0.0494539
oard1	37.1595	0.707332	0.247535	2.8575	0.00426993	0.0494539
srm	1158.52	0.270917	0.094845	2.85642	0.00428443	0.0495862
cxcl8a	41.331	0.650347	0.227695	2.85622	0.00428724	0.0495876
pitpnb	869.841	0.287845	0.100789	2.85592	0.00429121	0.0496022
prss35	1278.53	-0.291454	0.102072	-2.85538	0.00429857	0.0496027
lrfn4b	318.859	-0.289688	0.101456	-2.85532	0.00429933	0.0496027
sgce	700.633	-0.200387	0.0701754	-2.85552	0.00429668	0.0496027
phactr4a	801.035	0.204498	0.071656	2.85389	0.00431879	0.0497648
nup205	1790.94	0.211498	0.0741079	2.85392	0.00431841	0.0497648
rfc2	355.024	0.335815	0.117685	2.85352	0.00432384	0.0497918
CT583723.1	86.6343	-0.466031	0.163397	-2.85213	0.00434271	0.049899
tbc1d19	92.0227	-0.451768	0.158402	-2.85204	0.004344	0.049899
ap1s1	1092.39	0.213503	0.0748547	2.85224	0.00434122	0.049899
ftr25	53.1308	0.629677	0.220738	2.85259	0.00433642	0.049899
acap1	253.124	0.300522	0.10539	2.85152	0.00435107	0.0499491
vangl1	162.21	-0.349031	0.12245	-2.85039	0.00436658	0.0500959
arl13b	234.164	-0.284551	0.0998388	-2.85011	0.00437042	0.0501087
dph1	308.055	0.30271	0.106222	2.84979	0.00437485	0.0501283
zmp:0000000845	281.919	0.328271	0.11546	2.84316	0.0044669	0.0511512
thbs4b	3097.3	0.130801	0.0460117	2.84277	0.0044723	0.0511666
apoa2	44679.4	0.19879	0.0699309	2.84266	0.00447381	0.0511666
enah	1752.07	0.167075	0.0587934	2.84173	0.00448696	0.0512851
trim35-12	177.445	-0.375155	0.13203	-2.84142	0.00449126	0.0513023
gnai2b	603.811	-0.224267	0.0789444	-2.84082	0.00449982	0.0513683
tnfsf10	466.763	0.307521	0.108274	2.84021	0.00450833	0.0514335
idh3g	1358.36	0.179317	0.0631759	2.83837	0.00453445	0.0516995
snrpb	2705.92	0.210937	0.0743456	2.83725	0.00455042	0.0518494
entpd6	623.38	0.268565	0.0946639	2.83703	0.00455348	0.0518522
tp53i11b	451.081	-0.254743	0.0898377	-2.83559	0.00457415	0.0520554
si:ch73-335m24.5	516.911	-0.248091	0.0875051	-2.83515	0.00458035	0.0520937
tmed10	4134.98	0.134475	0.0474372	2.83481	0.00458532	0.0521181
FO904970.1	205.062	0.381683	0.134653	2.83458	0.00458864	0.0521235
isg15	69.7402	0.794741	0.280397	2.83434	0.00459206	0.0521303
pcdh1g33	163.201	-0.481185	0.169821	-2.83349	0.00460421	0.0522038
tdh	8163.74	-0.184139	0.0649852	-2.83355	0.00460339	0.0522038
p4hb	7603.72	0.206336	0.072837	2.83284	0.00461359	0.0522779
mcl1b	1908.76	-0.250708	0.0885494	-2.83128	0.00463627	0.0525026
lrrtm1	843.731	-0.264118	0.093308	-2.83061	0.004646	0.0525804
mybbp1a	2492.82	0.163541	0.0577817	2.83032	0.00465015	0.0525951
hmga1b	1338.33	-0.212642	0.0751674	-2.82891	0.0046707	0.0527852
rbm4.3	4363.16	0.158889	0.0561689	2.82877	0.0046727	0.0527852
atox1	558.838	0.274002	0.0968713	2.82851	0.00467646	0.0527952
map3k3	447.839	0.23416	0.0828014	2.82797	0.00468444	0.0528528
rgs3a	518.972	-0.249958	0.0883981	-2.82764	0.00468929	0.0528752
ulk1b	303.6	-0.26459	0.093607	-2.82661	0.00470442	0.0529485
ascc3	747.03	0.252828	0.0894421	2.82672	0.00470267	0.0529485
psph	284.335	0.32241	0.114047	2.82699	0.00469881	0.0529485
tmem147	836.011	0.21605	0.0764548	2.82585	0.00471547	0.0530403
si:dkey-110c1.10	115.338	-0.491053	0.173801	-2.82538	0.00472251	0.0530871
si:ch211-244c8.4	507.006	-0.262354	0.0928847	-2.82451	0.00473527	0.0531656
eva1ba	216.884	0.374317	0.13252	2.8246	0.00473391	0.0531656
rab11a	4694.42	0.1284	0.0454651	2.82414	0.00474072	0.0531943
adcyap1b	1046.89	-0.250373	0.0886937	-2.8229	0.00475914	0.053336
tnks1bp1	756.758	0.198219	0.0702142	2.82306	0.00475675	0.053336
ubb	1604.98	0.340382	0.120594	2.82256	0.00476423	0.0533606
cryba4	10970.5	0.220573	0.0781551	2.82224	0.00476889	0.0533802
scinlb	1583.47	0.240983	0.0853996	2.82183	0.00477503	0.0533893
aspm	572.401	0.343204	0.121626	2.8218	0.0047755	0.0533893
nhsl2	529.722	-0.223736	0.0793131	-2.82093	0.00478853	0.0535025
jph3	297.626	-0.287741	0.102067	-2.81914	0.0048153	0.0537674
myt1a	862.796	-0.254337	0.0902248	-2.81893	0.00481844	0.0537674
syngr3b	430.966	-0.248525	0.0881728	-2.81862	0.0048231	0.0537674
slc2a6	208.727	0.46932	0.166511	2.81856	0.00482393	0.0537674
sh3bgr	2032.85	-0.19196	0.0681293	-2.81759	0.00483853	0.0538975
farsb	1299.44	0.191078	0.0678535	2.81604	0.00486202	0.0541264
sptbn5	1944.85	-0.264645	0.0939881	-2.81573	0.00486671	0.0541459
tuft1b	181.736	0.325588	0.115667	2.81487	0.00487972	0.0542578
keap1b	674.338	0.188833	0.0670985	2.81427	0.00488887	0.0543266
si:ch211-80h18.1	1243.1	-0.160413	0.0570085	-2.81384	0.00489533	0.0543657
ptprc	511.848	0.242583	0.0862172	2.81363	0.00489862	0.0543693
gbp4	95.7634	0.479634	0.170485	2.81335	0.00490281	0.0543831
mpp3b	107.796	-0.388728	0.138208	-2.81264	0.00491373	0.0544099
tubb4b	18570	0.122377	0.0435102	2.81261	0.0049141	0.0544099
rlbp1b	237.157	0.899328	0.319715	2.81291	0.00490961	0.0544099
cnih2	341.876	-0.288741	0.102696	-2.81161	0.00492941	0.0545466
cplx2l	1313.84	-0.236529	0.0841341	-2.81133	0.00493372	0.0545615
ntn1b	538.551	-0.260103	0.0925553	-2.81025	0.00495037	0.0547127
itgbl1	422.686	-0.281221	0.100094	-2.80956	0.00496093	0.0547591
clstn1	6687.47	-0.221668	0.0789024	-2.80939	0.0049635	0.0547591
myof	1003.16	0.267901	0.0953547	2.80952	0.00496154	0.0547591
zmp:0000000606	116.834	0.377609	0.134464	2.80825	0.00498118	0.0549213
snrkb	835.788	-0.219073	0.0780413	-2.80715	0.00499821	0.0550761
snrnp40	513.704	0.330761	0.117908	2.80525	0.00502782	0.0553692
atad3	515.984	0.355959	0.126929	2.80439	0.00504116	0.0554829
tjp3	924.575	0.193497	0.0690031	2.80418	0.00504442	0.0554856
hsdl2	2135.37	0.182415	0.0650775	2.80304	0.00506235	0.0556495
aimp2	2036.87	0.170375	0.0607912	2.80263	0.00506882	0.0556875
tfap2c	1150.64	0.239193	0.0853745	2.80169	0.00508358	0.0558163
znf1083	28.9305	-0.809814	0.289176	-2.80042	0.00510363	0.0559696
slc12a7a	487.823	-0.212789	0.0759808	-2.80057	0.00510124	0.0559696
zgc:171731	62.2108	0.554435	0.198079	2.79906	0.00512523	0.056173
c23h20orf24	1446.16	0.209554	0.074872	2.79883	0.00512886	0.0561794
rgl1	691.935	0.192101	0.0686559	2.79803	0.00514147	0.056284
scamp4	1231.27	0.18716	0.0669024	2.79751	0.0051498	0.0563417
nt5c1ba	125.602	-0.407551	0.145724	-2.79674	0.00516217	0.0564434
angptl1b	78.8095	-0.720511	0.257812	-2.79472	0.0051945	0.0565728
sstr1b	41.6637	-0.603859	0.216012	-2.79548	0.0051822	0.0565728
tmprss9	149.878	-0.382115	0.136684	-2.79561	0.00518011	0.0565728
efemp2b	289.267	-0.256373	0.0917236	-2.79506	0.005189	0.0565728
gng13b	764.909	-0.239492	0.085673	-2.79542	0.00518327	0.0565728
prkcea	762.96	-0.226145	0.0809155	-2.79483	0.00519265	0.0565728
galk1	147.184	0.471163	0.168594	2.79465	0.00519552	0.0565728
itpkb	206.699	0.322878	0.115586	2.7934	0.00521579	0.0567599
celf3a	851.115	-0.258381	0.0925354	-2.79224	0.00523443	0.056929
kcnf1b	43.5029	-0.572995	0.205237	-2.79187	0.00524044	0.0569607
pls3	3628.95	0.199976	0.0716457	2.79118	0.0052516	0.0570148
zgc:171679	332.426	0.285176	0.102167	2.79128	0.00525007	0.0570148
dhrs13b	362.454	0.335201	0.120153	2.78978	0.00527434	0.0572279
ifitm1	704.073	0.193271	0.0692936	2.78916	0.00528444	0.0573036
gpr27	236.134	-0.321666	0.115343	-2.78879	0.00529061	0.0573367
cpne2	329.542	-0.249901	0.089651	-2.78749	0.00531176	0.0574306
rhoub	1559.04	-0.222131	0.0796837	-2.78766	0.00530906	0.0574306
rab1ba	3338.96	0.122273	0.0438588	2.78788	0.00530538	0.0574306
CR381544.2	21.5629	0.84819	0.304267	2.78765	0.00530911	0.0574306
rgs6	267.263	-0.308348	0.110641	-2.78692	0.00532121	0.0574799
cxcr3.2	137.981	0.355102	0.127421	2.78683	0.00532256	0.0574799
tubb5	6882.15	-0.270505	0.0970838	-2.78631	0.00533123	0.0575398
gal3st1a	224.557	-0.338524	0.121526	-2.7856	0.00534289	0.0575644
slc1a1	795.762	-0.205231	0.0736698	-2.78583	0.00533915	0.0575644
ms4a17a.3	55.3328	0.515848	0.185179	2.78567	0.00534175	0.0575644
adgrb3	813.368	-0.246808	0.0886432	-2.78428	0.00536461	0.0577307
oip5-as1	3107.27	-0.128357	0.0460987	-2.78439	0.00536285	0.0577307
nckap5l	364.951	-0.317256	0.113972	-2.78363	0.00537546	0.0578137
tacc3	368.117	0.389633	0.140042	2.78225	0.00539827	0.0580251
hsp90aa1.1	8867.03	0.264127	0.0949433	2.78194	0.00540348	0.0580472
apoba	12567.5	0.265003	0.0952706	2.78158	0.0054095	0.058078
lmna	1737.93	0.218092	0.0784219	2.781	0.00541915	0.0581476
uraha	353.076	0.406059	0.146111	2.77912	0.00545064	0.0584514
hpca	1219.93	-0.185266	0.0666752	-2.77863	0.00545883	0.0585052
cmpk	2229.85	0.204485	0.0736236	2.77744	0.0054789	0.0586861
slc16a4	489.174	-0.257052	0.0925838	-2.77643	0.00549596	0.0588345
gpm6ab	4298.32	-0.216025	0.0778169	-2.77607	0.005502	0.058865
kdm4c	444.291	-0.207397	0.0747277	-2.77537	0.00551381	0.0589571
anks1b	856.419	-0.226921	0.0817855	-2.77458	0.00552723	0.0589635
dad1	1236.35	0.213646	0.0769956	2.77478	0.00552392	0.0589635
xkrx	326.298	0.2392	0.0862075	2.7747	0.00552524	0.0589635
esyt3	485.102	0.366361	0.13203	2.77483	0.00552314	0.0589635
galnt9	296.486	-0.250366	0.0903325	-2.77161	0.005578	0.0594018
dnm1l	1612.7	0.165853	0.059833	2.77193	0.00557247	0.0594018
nid1a	3213.17	0.18353	0.0662135	2.77179	0.00557496	0.0594018
eps8	331.354	-0.2573	0.0928419	-2.77138	0.00558193	0.0594093
traf6	439.575	0.226512	0.0817561	2.77058	0.00559557	0.0595201
marveld2b	238.629	0.325307	0.117466	2.76937	0.00561649	0.059708
rbfox3a	672.252	-0.244415	0.0882679	-2.76901	0.00562271	0.0597219
COX5B	5569.55	0.152611	0.0551157	2.76892	0.00562428	0.0597219
pola1	834.165	0.279403	0.100938	2.76806	0.00563915	0.0598453
ctsd	3160.33	0.17175	0.0620655	2.76723	0.00565351	0.0599631
ank2b	3537.9	-0.203745	0.0736565	-2.76615	0.00567223	0.0601269
actl6a	1130.07	0.209789	0.0758646	2.76531	0.00568687	0.0602128
tma7	1014.41	0.241794	0.0874363	2.76538	0.00568571	0.0602128
rgs9b	187.346	-0.31505	0.113941	-2.76503	0.00569179	0.0602302
gabra1	274.947	-0.274772	0.0993885	-2.76463	0.00569878	0.0602351
apc	3041.61	-0.213144	0.0770969	-2.76463	0.0056988	0.0602351
habp2	677.61	0.252663	0.0914466	2.76295	0.00572812	0.0605042
anxa1b	3154.58	0.28353	0.102624	2.7628	0.00573083	0.0605042
kars	6623.57	0.153068	0.0554124	2.76234	0.00573885	0.0605194
chmp5b	844.298	0.199088	0.0720697	2.76243	0.00573725	0.0605194
cygb2	145.859	-0.357039	0.12931	-2.76111	0.0057605	0.060713
si:ch211-260e23.7	31.5834	0.824583	0.298753	2.76008	0.00577865	0.0608693
si:ch73-380n15.2	103.897	-0.418524	0.151678	-2.7593	0.0057926	0.0609353
npdc1b	568.974	-0.241241	0.0874363	-2.75905	0.00579702	0.0609353
tmem47	1224.89	-0.153562	0.0556539	-2.75924	0.00579363	0.0609353
ccl38a.5	26.7084	0.711841	0.258009	2.75898	0.00579816	0.0609353
tmed7	957.517	0.172962	0.0627111	2.75807	0.0058143	0.06107
si:dkey-27j5.5	43.9463	-0.759883	0.275569	-2.7575	0.00582444	0.0611416
LRFN3	104.345	-0.425656	0.154455	-2.75585	0.00585396	0.0612199
mapk8ip1a	386.043	-0.236006	0.0856305	-2.7561	0.00584959	0.0612199
otomp	527.488	-0.222921	0.0808851	-2.75602	0.00585093	0.0612199
dennd2da	405.44	0.255899	0.0928477	2.75611	0.00584928	0.0612199
btr12	327.974	0.2718	0.0986248	2.7559	0.0058531	0.0612199
gls2b	374.876	0.274792	0.0997146	2.75578	0.00585518	0.0612199
klf11b	1029.68	0.435572	0.158009	2.75662	0.0058402	0.0612199
syngr2a	779.253	0.213211	0.0773994	2.75468	0.00587488	0.061391
kcnc2	64.8214	-0.523898	0.190212	-2.75429	0.00588191	0.0613947
tmtopsb	74.3667	-0.470856	0.170942	-2.75448	0.00587861	0.0613947
syt11b	257.349	-0.332007	0.120557	-2.75393	0.0058884	0.0614276
kif20bb	178.842	0.409245	0.148663	2.75283	0.00590824	0.0615997
dnase2	325.236	0.264041	0.0959599	2.75158	0.00593094	0.0618013
cep131	546.807	-0.211737	0.0769811	-2.75051	0.00595024	0.0619323
copb1	4293.3	0.14446	0.0525195	2.75059	0.00594878	0.0619323
orc1	394.957	0.352334	0.128113	2.75017	0.00595635	0.0619609
ctnnb2	2975.62	0.139227	0.0506352	2.74962	0.00596651	0.0620315
ntrk2a	347.815	-0.248531	0.0903988	-2.74927	0.00597276	0.062051
cacnb4b	1134.28	-0.239217	0.0870152	-2.74914	0.00597513	0.062051
padi2	2207.46	0.14393	0.0523644	2.74862	0.00598472	0.0621155
mnx2a	23.6643	-0.82638	0.300737	-2.74785	0.00599881	0.062129
fam46ba	1385.58	-0.251534	0.0915441	-2.74768	0.00600188	0.062129
erp44	1963.79	0.144106	0.052442	2.74791	0.00599768	0.062129
hmgn3	2476.31	0.148242	0.0539565	2.74744	0.00600627	0.062129
myh9a	7289.49	0.186062	0.0677207	2.74749	0.00600533	0.062129
hadh	1543.21	0.226091	0.0822713	2.74811	0.0059939	0.062129
scn2b	221.08	-0.301152	0.109656	-2.74632	0.0060268	0.0622796
adka	1935.47	0.194278	0.0707423	2.74628	0.0060276	0.0622796
erbb4a	54.3501	-0.566932	0.206479	-2.74572	0.00603787	0.0623157
namptb	317.203	0.270084	0.0983591	2.7459	0.00603458	0.0623157
arnt2	1310.46	-0.148858	0.0542259	-2.74515	0.0060484	0.0623894
dlg2	266.599	-0.317182	0.115582	-2.74421	0.00606574	0.0625332
si:dkey-185m8.2	149.734	0.385901	0.140655	2.74361	0.00607679	0.062612
rab32a	175.213	0.391983	0.142934	2.74241	0.00609907	0.0628064
irx6a	56.4569	-0.549099	0.200267	-2.74184	0.0061096	0.0628797
pde5aa	129.297	-0.480866	0.175429	-2.74109	0.00612354	0.0629121
chst7	298.015	-0.275311	0.10045	-2.74079	0.00612926	0.0629121
tenm3	2204.8	-0.196555	0.0717118	-2.7409	0.00612702	0.0629121
ttc39a	254.607	0.311725	0.113737	2.74075	0.00612984	0.0629121
casp8l2	103.468	0.412345	0.150435	2.74101	0.00612501	0.0629121
gnb3a	435.467	-0.272005	0.0993015	-2.73918	0.00615919	0.0631428
ddb2	637.904	-0.241877	0.0883013	-2.73922	0.00615849	0.0631428
dnajc9	482.159	0.310776	0.113488	2.73841	0.00617364	0.0632558
ip6k2b	2277.5	-0.188144	0.0687367	-2.73717	0.00619695	0.0634592
mcm2	3271.4	0.255053	0.0932145	2.73619	0.00621549	0.0636137
zgc:153867	5402.48	0.151915	0.0555386	2.73531	0.00623219	0.0637492
tsg101b	500.218	0.21764	0.0795847	2.73469	0.00624383	0.0638328
stox2a	1068.49	-0.228609	0.0836265	-2.73369	0.00626283	0.0639204
spty2d1	784.517	-0.189168	0.0691932	-2.73391	0.0062587	0.0639204
mad2l1	164.865	0.528276	0.193235	2.73385	0.00625992	0.0639204
si:ch211-149b19.2	57.2555	-0.487829	0.178499	-2.73295	0.00627705	0.0640301
ptges3a	1893.74	-0.190933	0.0698679	-2.73276	0.00628055	0.0640303
eif2b5	902.567	0.17034	0.0623716	2.73106	0.00631318	0.0643274
triobpb	457.772	0.232213	0.0850343	2.73082	0.00631778	0.0643385
camk2n1a	1082	-0.281852	0.103246	-2.72991	0.00633507	0.0644665
tm9sf3	2227.93	0.190478	0.0697773	2.7298	0.00633735	0.0644665
znf618	200.899	-0.338356	0.123972	-2.7293	0.0063469	0.0645028
tcerg1a	792.281	0.22466	0.0823157	2.72925	0.00634793	0.0645028
ttbk2b	499.039	-0.23817	0.0873005	-2.72816	0.00636882	0.0646437
dnm2a	955.998	0.1975	0.0723892	2.72831	0.00636594	0.0646437
rab1bb	341.359	-0.266043	0.0975524	-2.72718	0.00638782	0.0647652
zgc:172106	152.547	0.500253	0.18343	2.72722	0.00638706	0.0647652
jakmip2	551.256	-0.28053	0.102885	-2.72663	0.00639838	0.0648365
nup214	1118.68	0.223721	0.0820573	2.7264	0.00640297	0.0648473
ccdc92	252.945	-0.266603	0.0977946	-2.72616	0.00640768	0.0648593
TMEM151A	175.82	-0.356057	0.130631	-2.72568	0.00641694	0.0649172
nenf	287.851	0.294523	0.108077	2.72512	0.00642773	0.0649907
aipl1	68.8277	-0.581389	0.213367	-2.72483	0.00643342	0.0650125
atp1b2a	6046.88	-0.20683	0.0759243	-2.72415	0.00644665	0.0651104
spint2	2524.11	0.159605	0.058594	2.72391	0.00645135	0.0651222
uacab	1747.2	0.15334	0.0563395	2.72172	0.00649433	0.0654483
mef2ca	2289.41	0.174736	0.0641972	2.72186	0.00649154	0.0654483
cxcr3.3	155.544	0.315181	0.115797	2.72185	0.00649178	0.0654483
aclya	3277.98	0.164608	0.0605013	2.72074	0.00651364	0.0655778
cox7a2a	1626.54	0.190202	0.0699091	2.7207	0.0065143	0.0655778
ablim1a	362.087	-0.243134	0.0893729	-2.72045	0.00651932	0.0655924
pcdh1g31	111.909	-0.389155	0.143077	-2.7199	0.00653015	0.0656654
snx7	672.443	0.205973	0.0757414	2.71943	0.00653951	0.0657237
ebf3a	1879.08	-0.217578	0.0800329	-2.71861	0.00655564	0.0658133
cpe	4837.85	-0.216908	0.0797914	-2.71843	0.00655916	0.0658133
slc16a3	550.052	0.273317	0.100534	2.71866	0.00655471	0.0658133
si:ch211-28p3.3	28.9225	0.647977	0.238397	2.71806	0.00656656	0.0658517
unm_hu7912	204.459	-0.334145	0.122964	-2.71741	0.00657947	0.0659452
csf2rb	138.177	0.350472	0.128982	2.71721	0.00658344	0.065949
rangap1b	510.845	0.314904	0.1159	2.71702	0.00658725	0.0659513
ret	467.306	-0.22676	0.083476	-2.71647	0.00659829	0.0659901
myhb	4298.91	0.426377	0.15695	2.71664	0.00659481	0.0659901
appbp2	669.895	-0.191851	0.0706403	-2.71589	0.0066098	0.0660693
plppr2b	184.219	-0.32504	0.119689	-2.7157	0.00661362	0.0660716
grapb	38.0484	-0.58691	0.216168	-2.71506	0.00662639	0.0660915
naga	1373.76	0.227831	0.0839127	2.7151	0.00662561	0.0660915
cfh	1731.26	0.29133	0.107299	2.71513	0.00662492	0.0660915
coch	2463.95	-0.361009	0.133031	-2.71372	0.00665331	0.0663112
cdh6	824.013	-0.191059	0.0704078	-2.7136	0.00665563	0.0663112
scrt2	276.843	-0.289176	0.106615	-2.71234	0.006681	0.066528
si:ch211-194m7.4	26.6456	0.823499	0.30364	2.71209	0.00668602	0.0665419
glra4a	75.1721	-0.464282	0.171226	-2.71152	0.00669747	0.0666065
si:ch211-229n2.7	53.0961	0.599996	0.221285	2.71141	0.00669974	0.0666065
si:ch73-248e21.1	99.5145	0.450723	0.166265	2.71087	0.00671068	0.0666792
gigyf1b	1302.63	-0.155441	0.057344	-2.71068	0.0067146	0.0666822
kcna1a	218.506	-0.328703	0.121284	-2.71019	0.00672448	0.0667083
csdc2a	316.221	-0.263284	0.0971459	-2.71019	0.0067244	0.0667083
vars	2417.84	0.187695	0.0692762	2.70938	0.00674093	0.0668355
tm9sf2	4308.2	0.134045	0.0494795	2.70911	0.00674645	0.0668541
frmpd1a	480.298	-0.268022	0.0989939	-2.70746	0.00678005	0.067151
kntc1	439.4	0.302774	0.111858	2.70677	0.00679407	0.0672536
sele	205.921	0.442949	0.163689	2.70604	0.00680912	0.0673664
sema6d	288.964	-0.251071	0.0928142	-2.70509	0.00682859	0.0675227
msi1	544.074	-0.285114	0.105433	-2.70422	0.0068465	0.0676634
cacna2d2b	235.74	-0.275364	0.101836	-2.70399	0.00685115	0.067673
ganab	2319.73	0.165763	0.0613301	2.7028	0.00687585	0.0678509
aurkb	281.066	0.392663	0.145282	2.70277	0.00687653	0.0678509
casp6	437.293	0.339406	0.125602	2.70223	0.00688758	0.0679235
rheb	226.268	-0.313033	0.115869	-2.70161	0.00690044	0.0679272
muc13b	2332.04	-0.289827	0.107284	-2.7015	0.00690272	0.0679272
srrm4	472.477	-0.258073	0.0955273	-2.70156	0.00690148	0.0679272
tmem209	513.074	0.272334	0.100795	2.70187	0.00689506	0.0679272
slc16a10	1931.63	0.161621	0.0598394	2.70092	0.0069149	0.0680107
cavin4a	1171.5	0.252395	0.0934976	2.69948	0.00694472	0.0682675
trpm4b.2	369.671	0.318063	0.117846	2.69898	0.00695533	0.0683353
si:ch211-11k18.4	564.794	0.305987	0.113417	2.69789	0.00697806	0.068522
med24	565.974	0.244236	0.0905647	2.69681	0.00700077	0.0687084
gna15.1	228.438	0.361333	0.13406	2.69531	0.00703225	0.0689805
adgrg1	389.023	0.223906	0.083081	2.69503	0.00703815	0.0690016
casp8	225.956	0.339856	0.126124	2.69463	0.00704675	0.0690491
tapbp.1	235.15	0.331489	0.123045	2.69404	0.00705906	0.069133
slc2a1b	607.072	0.260471	0.0967025	2.69353	0.00707006	0.0691373
timm8b	625.607	0.296561	0.110103	2.69349	0.00707078	0.0691373
cnpy1	418.459	0.299762	0.111288	2.69358	0.00706889	0.0691373
rft1	197.141	0.361768	0.134338	2.69296	0.00708199	0.0692102
srxn1	43.4445	0.781839	0.290373	2.69254	0.0070911	0.0692625
abca4a	362.151	-0.276248	0.102605	-2.69234	0.00709531	0.0692668
got2a	3340.49	0.132131	0.0490869	2.69177	0.00710736	0.0693437
si:ch211-212d10.1	49.385	0.72699	0.270094	2.69161	0.00711072	0.0693437
BX324123.2	302.874	-0.24939	0.092684	-2.69075	0.00712914	0.0694865
tspan2a	971.528	-0.194704	0.0723884	-2.68971	0.00715133	0.0696659
cope	1838.22	0.188174	0.069971	2.68931	0.00716004	0.0696769
stx4	686.717	0.223345	0.083048	2.68935	0.0071592	0.0696769
hkdc1	998.401	0.233872	0.0869776	2.68888	0.00716932	0.0697304
thbs3b	700.418	0.214262	0.0797055	2.68817	0.0071844	0.0698215
mcm10	133.401	0.643461	0.239375	2.68809	0.00718628	0.0698215
si:dkey-10f21.4	57.9554	-0.534126	0.198736	-2.68761	0.00719661	0.0698718
mcts1	643.029	0.245883	0.0914915	2.68749	0.00719906	0.0698718
tpte	584.657	-0.22924	0.0853248	-2.68668	0.00721663	0.0699843
zgc:195077	69.4835	0.48377	0.180067	2.6866	0.00721825	0.0699843
camk2d2	1530.43	-0.23959	0.0892124	-2.68561	0.0072397	0.0700554
ahdc1	361.446	-0.236039	0.0878917	-2.68556	0.00724081	0.0700554
atad2	834.657	0.256467	0.0954868	2.68589	0.00723363	0.0700554
rrp36	415.421	0.25851	0.0962432	2.686	0.00723123	0.0700554
eif4eb	568.574	0.303004	0.112849	2.68505	0.00725196	0.0701264
lsr	848.857	0.170797	0.0636174	2.68476	0.00725828	0.0701506
guca1b	62.7231	-0.614493	0.228917	-2.68435	0.0072671	0.070199
si:ch211-281g13.4	32.615	0.646123	0.240729	2.68402	0.0072742	0.0702307
id4	228.546	-0.299011	0.111438	-2.68321	0.00729191	0.0703648
CR855311.1	551.916	0.343303	0.127955	2.68299	0.00729664	0.0703736
si:ch211-212k18.15	39.8248	0.575513	0.214519	2.68281	0.00730063	0.0703752
si:ch211-244b2.4	179.225	0.301053	0.112233	2.6824	0.0073096	0.0704247
spock3	1798.06	-0.186011	0.0693838	-2.68089	0.00734265	0.0707061
sec24c	1647.68	0.191442	0.0714179	2.68058	0.00734941	0.0707342
CR769769.2	172.843	0.406784	0.151914	2.67773	0.00741235	0.0713027
si:dkey-30c15.2	143.717	-0.394939	0.147504	-2.67748	0.00741778	0.0713158
jagn1b	615.149	0.239258	0.0893647	2.67732	0.00742146	0.0713158
rhbdl2	327.978	0.289669	0.108206	2.67701	0.00742834	0.0713446
khdrbs1a	13335.6	0.136666	0.0510682	2.67614	0.00744744	0.0714535
slc12a1	196.698	0.396713	0.148235	2.67623	0.00744549	0.0714535
parp6a	90.7508	-0.452947	0.169285	-2.67565	0.00745854	0.0714733
dysf	341.143	0.277459	0.103698	2.67566	0.00745829	0.0714733
aurkaip1	716.092	0.279609	0.104506	2.67553	0.00746116	0.0714733
elovl4b	468.087	-0.292603	0.109423	-2.67406	0.0074938	0.0717113
hpcal4	393.569	-0.239838	0.0896905	-2.67407	0.00749379	0.0717113
psmg1	499.561	0.241365	0.0902916	2.67317	0.00751375	0.0718649
insm1a	547.213	-0.26248	0.0982007	-2.67289	0.00752011	0.0718883
nrip2	479.27	-0.262434	0.0982085	-2.67221	0.00753524	0.0719582
bmp2k	717.617	0.209194	0.0782821	2.67231	0.00753317	0.0719582
slc38a2	2608.8	-0.179009	0.0670128	-2.67127	0.00755646	0.072086
dnajb11	1828.41	0.244124	0.0913842	2.67141	0.00755343	0.072086
cyfip2	1777.26	-0.231916	0.0868791	-2.66941	0.00759853	0.0723748
hspa14	1215.43	0.218882	0.0819901	2.66961	0.00759387	0.0723748
gk5	779.038	0.265338	0.099398	2.66945	0.00759758	0.0723748
gramd1a	903.44	-0.205989	0.077193	-2.66849	0.00761929	0.072535
AL954327.1	63.7942	0.584187	0.21896	2.668	0.00763041	0.0726033
ompa	103.512	-0.381386	0.142967	-2.66765	0.0076383	0.0726376
bcl11aa	773.167	-0.202771	0.0760156	-2.66749	0.00764191	0.0726376
fzd10	387.624	-0.265252	0.0994615	-2.66688	0.00765597	0.0727087
flrt3	864.19	-0.188288	0.0706086	-2.66665	0.00766124	0.0727087
tyk2	303.729	0.283876	0.106452	2.66671	0.00765967	0.0727087
gria3a	1171.18	-0.25781	0.0967024	-2.66602	0.00767556	0.0728071
tes	598.083	0.275102	0.103225	2.66508	0.007697	0.0729728
BX248082.1	35.8556	0.778383	0.292098	2.6648	0.00770342	0.0729961
cadm4	1018.76	-0.178774	0.0671011	-2.66426	0.00771586	0.0730763
si:ch73-335l21.4	326.859	-0.485694	0.18239	-2.66294	0.00774611	0.0732497
bysl	2113.79	0.161992	0.0608292	2.66306	0.00774339	0.0732497
stoml2	513.793	0.295356	0.110904	2.66318	0.00774066	0.0732497
maptb	1822.55	-0.234064	0.0879577	-2.66109	0.0077887	0.0735768
tradd	230.493	0.316927	0.119095	2.66112	0.00778812	0.0735768
syt16	71.6459	-0.461431	0.173421	-2.66076	0.00779656	0.0736133
r3hdm1	1817.73	-0.193819	0.0728717	-2.65973	0.00782036	0.0738001
ndufb6	894.822	0.218576	0.0821874	2.65948	0.00782616	0.073817
amotl2a	1606.61	-0.171041	0.0643282	-2.65887	0.00784022	0.0738795
slc41a2b	302.176	0.260534	0.0979874	2.65885	0.00784082	0.0738795
utp6	770.693	0.197456	0.0742749	2.65845	0.00785019	0.0739016
bub1	256.352	0.388008	0.145955	2.6584	0.00785119	0.0739016
grin1b	3384.52	-0.268442	0.100989	-2.65814	0.00785731	0.0739213
hprt1l	182.263	-0.356261	0.134042	-2.65783	0.00786466	0.0739527
idh3a	1657.74	0.155599	0.0585491	2.65759	0.00787022	0.0739672
si:ch1073-280e3.1	626.603	0.242776	0.091382	2.65671	0.00789069	0.0741217
hmga1a	15156.6	0.164093	0.0617832	2.65595	0.00790849	0.0741852
txndc5	3174.2	0.201441	0.0758458	2.65593	0.00790911	0.0741852
c1galt1b	538.042	0.237961	0.0896028	2.65574	0.00791357	0.0741852
si:ch211-139a5.9	479.711	0.278375	0.104819	2.65577	0.00791265	0.0741852
fam78ba	48.5895	-0.585966	0.220662	-2.6555	0.00791915	0.0741997
si:ch211-147m6.1	333.895	0.329238	0.123993	2.65529	0.00792404	0.0742078
si:ch73-281n10.2	5670.49	0.142926	0.0538306	2.65511	0.00792834	0.0742103
slc8a4a	267.378	-0.312149	0.117639	-2.65344	0.00796771	0.0744978
si:dkey-253d23.4	666.104	0.208402	0.078536	2.65359	0.00796405	0.0744978
ltc4s	105.451	0.454336	0.171246	2.65312	0.00797525	0.0744978
si:dkeyp-9d4.2	78.5822	0.466559	0.175847	2.65321	0.00797305	0.0744978
gpm6ba	661.634	-0.256248	0.0965989	-2.6527	0.00798513	0.0745522
myh11a	2340.81	0.208275	0.0785312	2.65213	0.00799866	0.0746406
gdnfa	39.2812	-0.606925	0.228888	-2.65162	0.00801072	0.0746815
si:ch211-244b2.3	147.612	0.338545	0.127676	2.6516	0.00801115	0.0746815
pla2g7	219.944	0.31323	0.11815	2.65113	0.00802221	0.0747467
pou3f1	590.33	-0.237954	0.0897728	-2.65062	0.00803433	0.0747594
crygm2d10	5080.56	0.193797	0.0731064	2.65089	0.00802804	0.0747594
gar1	1618.21	0.204354	0.0770984	2.65056	0.00803576	0.0747594
si:ch211-284o19.8	71.2064	0.544587	0.205505	2.65	0.00804927	0.0748473
si:dkey-57a22.15	685.483	0.222558	0.083995	2.64965	0.00805749	0.0748858
dnajc5gb	606.446	0.208304	0.0786332	2.64905	0.00807174	0.0749713
mcmbp	875.648	0.24658	0.0930867	2.64892	0.00807484	0.0749713
stmn2a	2077.4	-0.227389	0.0858717	-2.64801	0.00809667	0.0751199
zgc:123107	86.8642	0.426264	0.160981	2.64791	0.008099	0.0751199
enpp5	239.331	-0.278361	0.105204	-2.64591	0.00814712	0.0755281
si:ch73-60h1.1	141.909	-0.345133	0.130464	-2.64543	0.00815866	0.075597
barhl1a	135.357	-0.360977	0.136519	-2.64415	0.00818973	0.0757878
sgk3	537.102	0.213238	0.0806414	2.64427	0.00818671	0.0757878
mymk	139.6	0.47367	0.179144	2.64407	0.00819161	0.0757878
gabbr1b	238.799	-0.33909	0.128307	-2.64281	0.00822223	0.0759419
pcdh7b	519.414	-0.217485	0.0822966	-2.6427	0.00822477	0.0759419
msi2a	440.008	-0.211316	0.0799608	-2.64275	0.00822366	0.0759419
p4ha3	29.5844	0.850787	0.321889	2.6431	0.00821502	0.0759419
ttyh3b	2483.23	-0.212233	0.0803204	-2.64232	0.00823391	0.0759501
CABZ01038521.1	201.127	0.307195	0.116254	2.64246	0.00823074	0.0759501
tefb	1427.7	-0.152822	0.0578442	-2.64197	0.00824261	0.0759801
eif4a3	2789.01	0.145209	0.054965	2.64185	0.00824542	0.0759801
gpm6aa	9598.54	-0.23633	0.0895152	-2.64011	0.00828784	0.0763327
[truncated: 2,097 more rows]
