# Supplementary material for: Embryonic alcohol exposure disrupts the ubiquitin-proteasome system
Source: JCI Insight. 2022 Dec 8;7(23):e156914. doi: 10.1172/jci.insight.156914 (PMC9746913; doi:10.1172/jci.insight.156914)
Supplement: Supplemental table 2 [file jciinsight-7-156914-s042.xlsx]

## Sheet: Sheet1
Table S2. GOrilla Process Analysis of Control (0% EtOH) vs EAE (1% EtOH, 12hpf - 5 dpf) in 7 dpf Larvae
GO Term	Description	P-value	FDR q-value	Enrichment	N	B	n	b	Genes
GO:0010499	proteasomal ubiquitin-independent protein catabolic process	4.37e-22	3.6e-18	59.17	13862	20	164	14	[psma3 - proteasome (prosome, macropain) subunit, alpha type, 3, psmb4 - proteasome (prosome, macropain) subunit, beta type, 4, psma1 - proteasome (prosome, macropain) subunit, alpha type, 1, psma8 - proteasome (prosome, macropain) subunit, alpha type, 8, psma4 - proteasome (prosome, macropain) subunit, alpha type, 4, psmb3 - proteasome (prosome, macropain) subunit, beta type, 3, psmb1 - proteaso…
GO:0030163	protein catabolic process	4.01e-18	1.65e-14	8.61	13862	202	247	31	[hsp90b1 - heat shock protein 90, beta (grp94), member 1, psma3 - proteasome (prosome, macropain) subunit, alpha type, 3, psmc4 - proteasome (prosome, macropain) 26s subunit, atpase, 4, psmd1 - proteasome (prosome, macropain) 26s subunit, non-atpase, 1, psmb4 - proteasome (prosome, macropain) subunit, beta type, 4, psma1 - proteasome (prosome, macropain) subunit, alpha type, 1, vcp - valosin cont…
GO:0043161	proteasome-mediated ubiquitin-dependent protein catabolic process	4.72e-16	1.3e-12	11.57	13862	168	164	23	[psma3 - proteasome (prosome, macropain) subunit, alpha type, 3, psmc5 - proteasome (prosome, macropain) 26s subunit, atpase, 5, psmd1 - proteasome (prosome, macropain) 26s subunit, non-atpase, 1, psmb4 - proteasome (prosome, macropain) subunit, beta type, 4, psma1 - proteasome (prosome, macropain) subunit, alpha type, 1, plaa - phospholipase a2-activating protein, vcp - valosin containing protei…
GO:0010498	proteasomal protein catabolic process	1.58e-15	3.27e-12	8.51	13862	178	247	27	[hsp90b1 - heat shock protein 90, beta (grp94), member 1, psma3 - proteasome (prosome, macropain) subunit, alpha type, 3, psmd1 - proteasome (prosome, macropain) 26s subunit, non-atpase, 1, psmb4 - proteasome (prosome, macropain) subunit, beta type, 4, psma1 - proteasome (prosome, macropain) subunit, alpha type, 1, vcp - valosin containing protein, psma4 - proteasome (prosome, macropain) subunit,…
GO:0006511	ubiquitin-dependent protein catabolic process	1.85e-15	3.05e-12	8.14	13862	274	174	28	[psma3 - proteasome (prosome, macropain) subunit, alpha type, 3, psmd1 - proteasome (prosome, macropain) 26s subunit, non-atpase, 1, psmb4 - proteasome (prosome, macropain) subunit, beta type, 4, psma1 - proteasome (prosome, macropain) subunit, alpha type, 1, vcp - valosin containing protein, psmd13 - proteasome (prosome, macropain) 26s subunit, non-atpase, 13, psma4 - proteasome (prosome, macrop…
GO:0051603	proteolysis involved in cellular protein catabolic process	3.11e-15	4.27e-12	4.88	13862	318	375	42	[hsp90b1 - heat shock protein 90, beta (grp94), member 1, psma3 - proteasome (prosome, macropain) subunit, alpha type, 3, ctsh - cathepsin h, ctsc - cathepsin c, psmd1 - proteasome (prosome, macropain) 26s subunit, non-atpase, 1, psmb4 - proteasome (prosome, macropain) subunit, beta type, 4, usp4 - ubiquitin specific protease 4 (proto-oncogene), clpp - clpp caseinolytic peptidase, atp-dependent, …
GO:0019941	modification-dependent protein catabolic process	4.09e-15	4.82e-12	7.91	13862	282	174	28	[psma3 - proteasome (prosome, macropain) subunit, alpha type, 3, psmd1 - proteasome (prosome, macropain) 26s subunit, non-atpase, 1, psmb4 - proteasome (prosome, macropain) subunit, beta type, 4, psma1 - proteasome (prosome, macropain) subunit, alpha type, 1, vcp - valosin containing protein, psmd13 - proteasome (prosome, macropain) 26s subunit, non-atpase, 13, psma4 - proteasome (prosome, macrop…
GO:0043632	modification-dependent macromolecule catabolic process	7.29e-15	7.52e-12	7.75	13862	288	174	28	[psma3 - proteasome (prosome, macropain) subunit, alpha type, 3, psmd1 - proteasome (prosome, macropain) 26s subunit, non-atpase, 1, psmb4 - proteasome (prosome, macropain) subunit, beta type, 4, psma1 - proteasome (prosome, macropain) subunit, alpha type, 1, vcp - valosin containing protein, psmd13 - proteasome (prosome, macropain) 26s subunit, non-atpase, 13, psma4 - proteasome (prosome, macrop…
GO:0044265	cellular macromolecule catabolic process	8.03e-14	7.36e-11	6.25	13862	357	174	28	[psma3 - proteasome (prosome, macropain) subunit, alpha type, 3, psmd1 - proteasome (prosome, macropain) 26s subunit, non-atpase, 1, psmb4 - proteasome (prosome, macropain) subunit, beta type, 4, psma1 - proteasome (prosome, macropain) subunit, alpha type, 1, vcp - valosin containing protein, psmd13 - proteasome (prosome, macropain) 26s subunit, non-atpase, 13, psma4 - proteasome (prosome, macrop…
GO:0009057	macromolecule catabolic process	8.48e-14	7e-11	6	13862	404	183	32	[psma3 - proteasome (prosome, macropain) subunit, alpha type, 3, psmc4 - proteasome (prosome, macropain) 26s subunit, atpase, 4, psmd1 - proteasome (prosome, macropain) 26s subunit, non-atpase, 1, psmb4 - proteasome (prosome, macropain) subunit, beta type, 4, psma1 - proteasome (prosome, macropain) subunit, alpha type, 1, vcp - valosin containing protein, psmd13 - proteasome (prosome, macropain) …
GO:0006508	proteolysis	2.25e-13	1.69e-10	3.79	13862	649	248	44	[hsp90b1 - heat shock protein 90, beta (grp94), member 1, psma3 - proteasome (prosome, macropain) subunit, alpha type, 3, capn9 - calpain 9, ctsc - cathepsin c, psmd1 - proteasome (prosome, macropain) 26s subunit, non-atpase, 1, psmb4 - proteasome (prosome, macropain) subunit, beta type, 4, psma1 - proteasome (prosome, macropain) subunit, alpha type, 1, vcp - valosin containing protein, psmd13 - …
GO:1901565	organonitrogen compound catabolic process	1.11e-12	7.61e-10	6.14	13862	358	164	26	[psmc4 - proteasome (prosome, macropain) 26s subunit, atpase, 4, psma3 - proteasome (prosome, macropain) subunit, alpha type, 3, psmd1 - proteasome (prosome, macropain) 26s subunit, non-atpase, 1, psmb4 - proteasome (prosome, macropain) subunit, beta type, 4, psma1 - proteasome (prosome, macropain) subunit, alpha type, 1, vcp - valosin containing protein, psma4 - proteasome (prosome, macropain) s…
GO:1901575	organic substance catabolic process	1.94e-12	1.23e-09	4.2	13862	724	164	36	[gck - glucokinase (hexokinase 4, maturity onset diabetes of the young 2), psma3 - proteasome (prosome, macropain) subunit, alpha type, 3, psmc4 - proteasome (prosome, macropain) 26s subunit, atpase, 4, pck1 - phosphoenolpyruvate carboxykinase 1 (soluble), hk2 - hexokinase 2, psmd1 - proteasome (prosome, macropain) 26s subunit, non-atpase, 1, psmb4 - proteasome (prosome, macropain) subunit, beta …
GO:0009056	catabolic process	5.42e-11	3.2e-08	3.67	13862	853	164	37	[gck - glucokinase (hexokinase 4, maturity onset diabetes of the young 2), psmc4 - proteasome (prosome, macropain) 26s subunit, atpase, 4, psma3 - proteasome (prosome, macropain) subunit, alpha type, 3, pck1 - phosphoenolpyruvate carboxykinase 1 (soluble), hk2 - hexokinase 2, psmd1 - proteasome (prosome, macropain) 26s subunit, non-atpase, 1, psmb4 - proteasome (prosome, macropain) subunit, beta …
GO:0044248	cellular catabolic process	6.04e-10	3.32e-07	3.72	13862	749	164	33	[gck - glucokinase (hexokinase 4, maturity onset diabetes of the young 2), psma3 - proteasome (prosome, macropain) subunit, alpha type, 3, pck1 - phosphoenolpyruvate carboxykinase 1 (soluble), hk2 - hexokinase 2, psmd1 - proteasome (prosome, macropain) 26s subunit, non-atpase, 1, psmb4 - proteasome (prosome, macropain) subunit, beta type, 4, psma1 - proteasome (prosome, macropain) subunit, alpha …
GO:0045899	positive regulation of RNA polymerase II transcriptional preinitiation complex assembly	9.53e-10	4.91e-07	75.75	13862	5	183	5	[psmc4 - proteasome (prosome, macropain) 26s subunit, atpase, 4, psmc2 - proteasome (prosome, macropain) 26s subunit, atpase 2, psmc5 - proteasome (prosome, macropain) 26s subunit, atpase, 5, psmc3 - proteasome (prosome, macropain) 26s subunit, atpase, 3, psmc6 - proteasome (prosome, macropain) 26s subunit, atpase, 6]
GO:0019538	protein metabolic process	2.4e-09	1.17e-06	1.8	13862	2188	395	112	[hsp90b1 - heat shock protein 90, beta (grp94), member 1, ctsh - cathepsin h, grk5 - g protein-coupled receptor kinase 5, clpp - clpp caseinolytic peptidase, atp-dependent, proteolytic subunit homolog (e. coli), psma1 - proteasome (prosome, macropain) subunit, alpha type, 1, vcp - valosin containing protein, usp5 - ubiquitin specific protease 5, cand2 - cullin-associated and neddylation-dissociat…
GO:0045898	regulation of RNA polymerase II transcriptional preinitiation complex assembly	8.19e-09	3.75e-06	63.12	13862	6	183	5	[psmc4 - proteasome (prosome, macropain) 26s subunit, atpase, 4, psmc2 - proteasome (prosome, macropain) 26s subunit, atpase 2, psmc5 - proteasome (prosome, macropain) 26s subunit, atpase, 5, psmc3 - proteasome (prosome, macropain) 26s subunit, atpase, 3, psmc6 - proteasome (prosome, macropain) 26s subunit, atpase, 6]
GO:1901564	organonitrogen compound metabolic process	2.01e-08	8.74e-06	1.65	13862	2752	395	129	[hsp90b1 - heat shock protein 90, beta (grp94), member 1, elovl6l - elovl family member 6, elongation of long chain fatty acids like, ctsh - cathepsin h, grk5 - g protein-coupled receptor kinase 5, glud1a - glutamate dehydrogenase 1a, clpp - clpp caseinolytic peptidase, atp-dependent, proteolytic subunit homolog (e. coli), psma1 - proteasome (prosome, macropain) subunit, alpha type, 1, vcp - valo…
GO:2000144	positive regulation of DNA-templated transcription, initiation	3.66e-08	1.51e-05	54.11	13862	7	183	5	[psmc4 - proteasome (prosome, macropain) 26s subunit, atpase, 4, psmc2 - proteasome (prosome, macropain) 26s subunit, atpase 2, psmc5 - proteasome (prosome, macropain) 26s subunit, atpase, 5, psmc3 - proteasome (prosome, macropain) 26s subunit, atpase, 3, psmc6 - proteasome (prosome, macropain) 26s subunit, atpase, 6]
GO:0060261	positive regulation of transcription initiation from RNA polymerase II promoter	3.66e-08	1.44e-05	54.11	13862	7	183	5	[psmc4 - proteasome (prosome, macropain) 26s subunit, atpase, 4, psmc2 - proteasome (prosome, macropain) 26s subunit, atpase 2, psmc5 - proteasome (prosome, macropain) 26s subunit, atpase, 5, psmc3 - proteasome (prosome, macropain) 26s subunit, atpase, 3, psmc6 - proteasome (prosome, macropain) 26s subunit, atpase, 6]
GO:2000142	regulation of DNA-templated transcription, initiation	1.11e-07	4.18e-05	47.34	13862	8	183	5	[psmc4 - proteasome (prosome, macropain) 26s subunit, atpase, 4, psmc2 - proteasome (prosome, macropain) 26s subunit, atpase 2, psmc5 - proteasome (prosome, macropain) 26s subunit, atpase, 5, psmc3 - proteasome (prosome, macropain) 26s subunit, atpase, 3, psmc6 - proteasome (prosome, macropain) 26s subunit, atpase, 6]
GO:0060260	regulation of transcription initiation from RNA polymerase II promoter	1.11e-07	3.99e-05	47.34	13862	8	183	5	[psmc4 - proteasome (prosome, macropain) 26s subunit, atpase, 4, psmc2 - proteasome (prosome, macropain) 26s subunit, atpase 2, psmc5 - proteasome (prosome, macropain) 26s subunit, atpase, 5, psmc3 - proteasome (prosome, macropain) 26s subunit, atpase, 3, psmc6 - proteasome (prosome, macropain) 26s subunit, atpase, 6]
GO:0031334	positive regulation of protein complex assembly	5.5e-06	0.00189	9.27	13862	59	228	9	[psmc4 - proteasome (prosome, macropain) 26s subunit, atpase, 4, actr3 - arp3 actin-related protein 3 homolog (yeast), psmc2 - proteasome (prosome, macropain) 26s subunit, atpase 2, arpc1a - actin related protein 2/3 complex, subunit 1a, psmc5 - proteasome (prosome, macropain) 26s subunit, atpase, 5, arpc1b - actin related protein 2/3 complex, subunit 1b, psmc3 - proteasome (prosome, macropain) 2…
GO:1901698	response to nitrogen compound	6.56e-06	0.00217	4.86	13862	141	283	14	[hsp90b1 - heat shock protein 90, beta (grp94), member 1, pck1 - phosphoenolpyruvate carboxykinase 1 (soluble), socs1a - suppressor of cytokine signaling 1a, rnf139 - ring finger protein 139, anxa1c - annexin a1c, jund - jun d proto-oncogene, vcp - valosin containing protein, mxc - myxovirus (influenza virus) resistance c, nr4a1 - nuclear receptor subfamily 4, group a, member 1, g6pca.2 - glucose…
GO:0032922	circadian regulation of gene expression	7.23e-06	0.00229	15.85	13862	16	328	6	[nr1d1 - nuclear receptor subfamily 1, group d, member 1, nr1d2a - nuclear receptor subfamily 1, group d, member 2a, per2 - period homolog 2 (drosophila), nfil3-6 - nuclear factor, interleukin 3 regulated, member 6, nfil3-5 - nuclear factor, interleukin 3 regulated, member 5, egr1 - early growth response 1]
GO:0043248	proteasome assembly	1.17e-05	0.00359	9.72	13862	13	768	7	[psmd13 - proteasome (prosome, macropain) 26s subunit, non-atpase, 13, psmd4b - proteasome (prosome, macropain) 26s subunit, non-atpase, 4b, adrm1 - adhesion regulating molecule 1, psmd4a - proteasome (prosome, macropain) 26s subunit, non-atpase, 4a, pomp - proteasome maturation protein, psmd11a - proteasome (prosome, macropain) 216s subunit, non-atpase, 11a, psmd11b - proteasome (prosome, macrop…
GO:0043207	response to external biotic stimulus	1.57e-05	0.00462	4.51	13862	152	283	14	[hsp90b1 - heat shock protein 90, beta (grp94), member 1, pcna - proliferating cell nuclear antigen, lect2l - leukocyte cell-derived chemotaxin 2 like, crp2 - c-reactive protein 2, jund - jun d proto-oncogene, il13 - interleukin 13, mxa - myxovirus (influenza) resistance a, mxc - myxovirus (influenza virus) resistance c, irf7 - interferon regulatory factor 7, pycard - pyd and card domain containi…
GO:0009607	response to biotic stimulus	1.75e-05	0.00497	4.45	13862	154	283	14	[hsp90b1 - heat shock protein 90, beta (grp94), member 1, pcna - proliferating cell nuclear antigen, lect2l - leukocyte cell-derived chemotaxin 2 like, crp2 - c-reactive protein 2, jund - jun d proto-oncogene, il13 - interleukin 13, mxa - myxovirus (influenza) resistance a, irf7 - interferon regulatory factor 7, mxc - myxovirus (influenza virus) resistance c, pycard - pyd and card domain containi…
GO:0051704	multi-organism process	2.26e-05	0.00622	4.68	13862	136	283	13	[hsp90b1 - heat shock protein 90, beta (grp94), member 1, pcna - proliferating cell nuclear antigen, lect2l - leukocyte cell-derived chemotaxin 2 like, crp2 - c-reactive protein 2, npas4a - neuronal pas domain protein 4a, mxa - myxovirus (influenza) resistance a, irf7 - interferon regulatory factor 7, mxc - myxovirus (influenza virus) resistance c, pycard - pyd and card domain containing, tnfrsf1…
GO:0010243	response to organonitrogen compound	2.29e-05	0.00611	5.06	13862	133	247	12	[hsp90b1 - heat shock protein 90, beta (grp94), member 1, pck1 - phosphoenolpyruvate carboxykinase 1 (soluble), socs1a - suppressor of cytokine signaling 1a, anxa1c - annexin a1c, rnf139 - ring finger protein 139, nr4a1 - nuclear receptor subfamily 4, group a, member 1, g6pca.2 - glucose-6-phosphatase a, catalytic, tandem duplicate 2, jund - jun d proto-oncogene, stat1b - signal transducer and ac…
GO:0010952	positive regulation of peptidase activity	4.17e-05	0.0107	4.38	13862	28	1355	12	[caspb - caspase b, pycard - pyd and card domain containing, esco2 - establishment of cohesion 1 homolog 2, zgc:194469 - zgc:194469, tp53 - tumor protein p53, casp8 - caspase 8, apoptosis-related cysteine peptidase, psme3 - proteasome activator subunit 3, psme1 - proteasome activator subunit 1, caspbl - caspase b, like, zgc:171731 - zgc:171731, casp8l2 - caspase 8, apoptosis-related cysteine pept…
GO:0010950	positive regulation of endopeptidase activity	4.17e-05	0.0104	4.38	13862	28	1355	12	[caspb - caspase b, pycard - pyd and card domain containing, esco2 - establishment of cohesion 1 homolog 2, zgc:194469 - zgc:194469, tp53 - tumor protein p53, casp8 - caspase 8, apoptosis-related cysteine peptidase, psme3 - proteasome activator subunit 3, psme1 - proteasome activator subunit 1, zgc:171731 - zgc:171731, caspbl - caspase b, like, casp8l2 - caspase 8, apoptosis-related cysteine pept…
GO:0019673	GDP-mannose metabolic process	4.3e-05	0.0104	22.21	13862	6	416	4	[gmds - gdp-mannose 4,6-dehydratase, gmppb - gdp-mannose pyrophosphorylase b, pmm2 - phosphomannomutase 2, gmppab - gdp-mannose pyrophosphorylase ab]
GO:0034314	Arp2/3 complex-mediated actin nucleation	4.52e-05	0.0107	11.42	13862	16	455	6	[actr2a - arp2 actin-related protein 2a homolog (yeast), actr3 - arp3 actin-related protein 3 homolog (yeast), arpc1b - actin related protein 2/3 complex, subunit 1b, arpc1a - actin related protein 2/3 complex, subunit 1a, arpc5a - actin related protein 2/3 complex, subunit 5a, arpc4 - actin related protein 2/3 complex, subunit 4]
GO:0070085	glycosylation	6.91e-05	0.0158	2.73	13862	137	816	22	[mgat4a - mannosyl (alpha-1,3-)-glycoprotein beta-1,4-n-acetylglucosaminyltransferase, isozyme a, stt3b - stt3, subunit of the oligosaccharyltransferase complex, homolog b (s. cerevisiae), gbgt1l4 - globoside alpha-1,3-n-acetylgalactosaminyltransferase 1, like 4, gfpt1 - glutamine-fructose-6-phosphate transaminase 1, c1galt1c1 - c1galt1-specific chaperone 1, st8sia5 - st8 alpha-n-acetyl-neuramini…
GO:1904862	inhibitory synapse assembly	7.21e-05	0.0161	13862	13862	1	1	1	[npas4a - neuronal pas domain protein 4a]
GO:0007614	short-term memory	7.21e-05	0.0157	13862	13862	1	1	1	[npas4a - neuronal pas domain protein 4a]
GO:0044089	positive regulation of cellular component biogenesis	8.07e-05	0.0171	6.76	13862	81	228	9	[psmc4 - proteasome (prosome, macropain) 26s subunit, atpase, 4, actr3 - arp3 actin-related protein 3 homolog (yeast), psmc2 - proteasome (prosome, macropain) 26s subunit, atpase 2, arpc1a - actin related protein 2/3 complex, subunit 1a, psmc5 - proteasome (prosome, macropain) 26s subunit, atpase, 5, arpc1b - actin related protein 2/3 complex, subunit 1b, psmc3 - proteasome (prosome, macropain) 2…
GO:0000188	inactivation of MAPK activity	9.13e-05	0.0188	21	13862	8	330	4	[dusp2 - dual specificity phosphatase 2, dusp1 - dual specificity phosphatase 1, dusp5 - dual specificity phosphatase 5, dusp4 - dual specificity phosphatase 4]
GO:0006357	regulation of transcription by RNA polymerase II	9.64e-05	0.0194	2.74	13862	855	136	23	[psmc4 - proteasome (prosome, macropain) 26s subunit, atpase, 4, egr2b - early growth response 2b, ehf - ets homologous factor, klf2a - kruppel-like factor 2a, tsc22d3 - tsc22 domain family, member 3, tob1a - transducer of erbb2, 1a, psmc5 - proteasome (prosome, macropain) 26s subunit, atpase, 5, hmgb2a - high-mobility group box 2a, psmc3 - proteasome (prosome, macropain) 26s subunit, atpase, 3, …
GO:0080090	regulation of primary metabolic process	0.0001	0.0197	2.09	13862	2149	111	36	[psmc4 - proteasome (prosome, macropain) 26s subunit, atpase, 4, ehf - ets homologous factor, klf2a - kruppel-like factor 2a, anxa1c - annexin a1c, tob1a - transducer of erbb2, 1a, hmgb2a - high-mobility group box 2a, psmd1 - proteasome (prosome, macropain) 26s subunit, non-atpase, 1, jund - jun d proto-oncogene, zbtb4 - zinc finger and btb domain containing 4, cebpd - ccaat/enhancer binding prot…
GO:0043254	regulation of protein complex assembly	0.000128	0.0246	5.68	13862	107	228	10	[psmc4 - proteasome (prosome, macropain) 26s subunit, atpase, 4, actr3 - arp3 actin-related protein 3 homolog (yeast), psmc2 - proteasome (prosome, macropain) 26s subunit, atpase 2, arpc1a - actin related protein 2/3 complex, subunit 1a, psmc5 - proteasome (prosome, macropain) 26s subunit, atpase, 5, arpc1b - actin related protein 2/3 complex, subunit 1b, psmc3 - proteasome (prosome, macropain) 2…
GO:0051707	response to other organism	0.000133	0.0249	4.66	13862	126	283	12	[hsp90b1 - heat shock protein 90, beta (grp94), member 1, mxc - myxovirus (influenza virus) resistance c, irf7 - interferon regulatory factor 7, pycard - pyd and card domain containing, pcna - proliferating cell nuclear antigen, crp2 - c-reactive protein 2, lect2l - leukocyte cell-derived chemotaxin 2 like, tnfrsf1a - tumor necrosis factor receptor superfamily, member 1a, hspa5 - heat shock prote…
GO:0009605	response to external stimulus	0.000164	0.0301	2.96	13862	314	283	19	[hsp90b1 - heat shock protein 90, beta (grp94), member 1, pck1 - phosphoenolpyruvate carboxykinase 1 (soluble), opn4.1 - opsin 4.1, pcna - proliferating cell nuclear antigen, lect2l - leukocyte cell-derived chemotaxin 2 like, crp2 - c-reactive protein 2, jund - jun d proto-oncogene, il13 - interleukin 13, mxa - myxovirus (influenza) resistance a, irf7 - interferon regulatory factor 7, mxc - myxov…
GO:0001678	cellular glucose homeostasis	0.000167	0.03	41.92	13862	8	124	3	[gck - glucokinase (hexokinase 4, maturity onset diabetes of the young 2), pck1 - phosphoenolpyruvate carboxykinase 1 (soluble), hk2 - hexokinase 2]
GO:0051171	regulation of nitrogen compound metabolic process	0.000168	0.0295	2.07	13862	2107	111	35	[psmc4 - proteasome (prosome, macropain) 26s subunit, atpase, 4, ehf - ets homologous factor, klf2a - kruppel-like factor 2a, tob1a - transducer of erbb2, 1a, hmgb2a - high-mobility group box 2a, psmd1 - proteasome (prosome, macropain) 26s subunit, non-atpase, 1, jund - jun d proto-oncogene, zbtb4 - zinc finger and btb domain containing 4, cebpd - ccaat/enhancer binding protein (c/ebp), delta, vc…
GO:0006807	nitrogen compound metabolic process	0.000169	0.029	1.38	13862	3635	378	137	[hsp90b1 - heat shock protein 90, beta (grp94), member 1, ctsh - cathepsin h, elovl6l - elovl family member 6, elongation of long chain fatty acids like, chaf1a - chromatin assembly factor 1, subunit a (p150), grk5 - g protein-coupled receptor kinase 5, glud1a - glutamate dehydrogenase 1a, psma1 - proteasome (prosome, macropain) subunit, alpha type, 1, top1 - topoisomerase (dna) i, clpp - clpp ca…
GO:0042176	regulation of protein catabolic process	0.000188	0.0317	15.11	13862	62	74	5	[psmd1 - proteasome (prosome, macropain) 26s subunit, non-atpase, 1, psmd3 - proteasome (prosome, macropain) 26s subunit, non-atpase, 3, vcp - valosin containing protein, psme1 - proteasome activator subunit 1, psme2 - proteasome activator subunit 2]
GO:0010033	response to organic substance	0.000194	0.032	3.92	13862	338	136	13	[pck1 - phosphoenolpyruvate carboxykinase 1 (soluble), anxa1c - annexin a1c, jund - jun d proto-oncogene, il13 - interleukin 13, vcp - valosin containing protein, gadd45ba - growth arrest and dna-damage-inducible, beta a, nr1d1 - nuclear receptor subfamily 1, group d, member 1, mxc - myxovirus (influenza virus) resistance c, nr4a1 - nuclear receptor subfamily 4, group a, member 1, g6pca.2 - gluco…
GO:0007399	nervous system development	0.000207	0.0335	2	13862	164	1478	35	[sox19a - sry-box containing gene 19a, ntrk2a - neurotrophic tyrosine kinase, receptor, type 2a, rbfox1l - rna binding protein, fox-1 homolog (c. elegans) 1-like, olfm1a - olfactomedin 1a, neurog1 - neurogenin 1, insm1a - insulinoma-associated 1a, actl6a - actin-like 6a, mdkb - midkine-related growth factor b, barhl2 - barh-like 2, ap1s1 - adaptor-related protein complex 1, sigma 1 subunit, nrp1a…
GO:0043170	macromolecule metabolic process	0.000214	0.034	1.47	13862	3131	308	102	[hsp90b1 - heat shock protein 90, beta (grp94), member 1, ctsh - cathepsin h, grk5 - g protein-coupled receptor kinase 5, psma1 - proteasome (prosome, macropain) subunit, alpha type, 1, top1 - topoisomerase (dna) i, usp5 - ubiquitin specific protease 5, vcp - valosin containing protein, cand2 - cullin-associated and neddylation-dissociated 2 (putative), pycard - pyd and card domain containing, ps…
GO:0061444	endocardial cushion cell development	0.000216	0.0337	4620.67	13862	1	3	1	[klf2a - kruppel-like factor 2a]
GO:0006355	regulation of transcription, DNA-templated	0.000258	0.0394	2.19	13862	1443	136	31	[foxg1b - forkhead box g1b, psmc4 - proteasome (prosome, macropain) 26s subunit, atpase, 4, ehf - ets homologous factor, klf2a - kruppel-like factor 2a, tob1a - transducer of erbb2, 1a, hmgb2a - high-mobility group box 2a, jund - jun d proto-oncogene, cebpd - ccaat/enhancer binding protein (c/ebp), delta, zbtb4 - zinc finger and btb domain containing 4, mych - myelocytomatosis oncogene homolog, n…
GO:1903506	regulation of nucleic acid-templated transcription	0.000258	0.0387	2.19	13862	1443	136	31	[foxg1b - forkhead box g1b, psmc4 - proteasome (prosome, macropain) 26s subunit, atpase, 4, ehf - ets homologous factor, klf2a - kruppel-like factor 2a, tob1a - transducer of erbb2, 1a, hmgb2a - high-mobility group box 2a, jund - jun d proto-oncogene, cebpd - ccaat/enhancer binding protein (c/ebp), delta, zbtb4 - zinc finger and btb domain containing 4, mych - myelocytomatosis oncogene homolog, n…
GO:2001141	regulation of RNA biosynthetic process	0.000261	0.0384	2.19	13862	1444	136	31	[foxg1b - forkhead box g1b, psmc4 - proteasome (prosome, macropain) 26s subunit, atpase, 4, ehf - ets homologous factor, klf2a - kruppel-like factor 2a, tob1a - transducer of erbb2, 1a, hmgb2a - high-mobility group box 2a, jund - jun d proto-oncogene, cebpd - ccaat/enhancer binding protein (c/ebp), delta, zbtb4 - zinc finger and btb domain containing 4, mych - myelocytomatosis oncogene homolog, n…
GO:0021675	nerve development	0.000274	0.0397	4.85	13862	23	1118	9	[bdnf - brain-derived neurotrophic factor, cdh4 - cadherin 4, retinal, dlx3b - distal-less homeobox gene 3b, neurog1 - neurogenin 1, rtn4a - reticulon 4a, gmds - gdp-mannose 4,6-dehydratase, lhx2b - lim homeobox 2b, six3a - sine oculis homeobox homolog 3a, six3b - sine oculis homeobox homolog 3b]
GO:0006486	protein glycosylation	0.000275	0.0392	2.74	13862	130	816	21	[mgat4a - mannosyl (alpha-1,3-)-glycoprotein beta-1,4-n-acetylglucosaminyltransferase, isozyme a, stt3b - stt3, subunit of the oligosaccharyltransferase complex, homolog b (s. cerevisiae), gfpt1 - glutamine-fructose-6-phosphate transaminase 1, c1galt1c1 - c1galt1-specific chaperone 1, st8sia5 - st8 alpha-n-acetyl-neuraminide alpha-2,8-sialyltransferase 5, rpn1 - ribophorin i, b3galt2 - udp-gal:be…
GO:0043413	macromolecule glycosylation	0.000275	0.0385	2.74	13862	130	816	21	[mgat4a - mannosyl (alpha-1,3-)-glycoprotein beta-1,4-n-acetylglucosaminyltransferase, isozyme a, stt3b - stt3, subunit of the oligosaccharyltransferase complex, homolog b (s. cerevisiae), gfpt1 - glutamine-fructose-6-phosphate transaminase 1, c1galt1c1 - c1galt1-specific chaperone 1, st8sia5 - st8 alpha-n-acetyl-neuraminide alpha-2,8-sialyltransferase 5, rpn1 - ribophorin i, b3galt2 - udp-gal:be…
GO:0045944	positive regulation of transcription by RNA polymerase II	0.000281	0.0386	3.78	13862	351	136	13	[psmc4 - proteasome (prosome, macropain) 26s subunit, atpase, 4, hmgb2a - high-mobility group box 2a, psmc5 - proteasome (prosome, macropain) 26s subunit, atpase, 5, psmc3 - proteasome (prosome, macropain) 26s subunit, atpase, 3, jund - jun d proto-oncogene, mych - myelocytomatosis oncogene homolog, npas4a - neuronal pas domain protein 4a, mycb - myelocytomatosis oncogene b, nr1d1 - nuclear recep…
GO:0032228	regulation of synaptic transmission, GABAergic	0.000287	0.0388	6931	13862	2	1	1	[npas4a - neuronal pas domain protein 4a]
GO:0035176	social behavior	0.000287	0.0382	6931	13862	2	1	1	[npas4a - neuronal pas domain protein 4a]
GO:0007616	long-term memory	0.000287	0.0376	6931	13862	2	1	1	[npas4a - neuronal pas domain protein 4a]
GO:0051705	multi-organism behavior	0.000287	0.037	6931	13862	2	1	1	[npas4a - neuronal pas domain protein 4a]
GO:0051703	intraspecies interaction between organisms	0.000287	0.0364	6931	13862	2	1	1	[npas4a - neuronal pas domain protein 4a]
GO:0060080	inhibitory postsynaptic potential	0.000287	0.0359	6931	13862	2	1	1	[npas4a - neuronal pas domain protein 4a]
GO:0006487	protein N-linked glycosylation	0.000298	0.0367	4.59	13862	37	816	10	[uggt1 - udp-glucose glycoprotein glucosyltransferase 1, rpn2 - ribophorin ii, mgat4a - mannosyl (alpha-1,3-)-glycoprotein beta-1,4-n-acetylglucosaminyltransferase, isozyme a, zgc:154054 - zgc:154054, gfpt1 - glutamine-fructose-6-phosphate transaminase 1, rpn1 - ribophorin i, b3galt2 - udp-gal:betaglcnac beta 1,3-galactosyltransferase, polypeptide 2, ddost - dolichyl-diphosphooligosaccharide-prot…
GO:0044238	primary metabolic process	0.000306	0.0371	1.38	13862	3946	318	125	[hsp90b1 - heat shock protein 90, beta (grp94), member 1, ctsh - cathepsin h, elovl6l - elovl family member 6, elongation of long chain fatty acids like, grk5 - g protein-coupled receptor kinase 5, glud1a - glutamate dehydrogenase 1a, psma1 - proteasome (prosome, macropain) subunit, alpha type, 1, top1 - topoisomerase (dna) i, usp5 - ubiquitin specific protease 5, vcp - valosin containing protein…
GO:2000045	regulation of G1/S transition of mitotic cell cycle	0.000308	0.0369	173.28	13862	16	10	2	[anxa1c - annexin a1c, psme2 - proteasome activator subunit 2]
GO:0051130	positive regulation of cellular component organization	0.000328	0.0387	3.86	13862	189	228	12	[psmc4 - proteasome (prosome, macropain) 26s subunit, atpase, 4, actr3 - arp3 actin-related protein 3 homolog (yeast), psmc2 - proteasome (prosome, macropain) 26s subunit, atpase 2, anxa1c - annexin a1c, arpc1a - actin related protein 2/3 complex, subunit 1a, psmc5 - proteasome (prosome, macropain) 26s subunit, atpase, 5, arpc1b - actin related protein 2/3 complex, subunit 1b, psmc3 - proteasome …
GO:1902806	regulation of cell cycle G1/S phase transition	0.000362	0.042	163.08	13862	17	10	2	[anxa1c - annexin a1c, psme2 - proteasome activator subunit 2]
GO:0051093	negative regulation of developmental process	0.000403	0.0462	16.4	13862	161	21	4	[dusp6 - dual specificity phosphatase 6, klf2a - kruppel-like factor 2a, anxa1c - annexin a1c, rgs2 - regulator of g-protein signaling 2]
GO:0043409	negative regulation of MAPK cascade	0.000405	0.0458	11.05	13862	19	330	5	[dusp2 - dual specificity phosphatase 2, dusp6 - dual specificity phosphatase 6, dusp1 - dual specificity phosphatase 1, dusp5 - dual specificity phosphatase 5, dusp4 - dual specificity phosphatase 4]
GO:0060255	regulation of macromolecule metabolic process	0.000452	0.0505	1.98	13862	2210	111	35	[psmc4 - proteasome (prosome, macropain) 26s subunit, atpase, 4, ehf - ets homologous factor, klf2a - kruppel-like factor 2a, tob1a - transducer of erbb2, 1a, hmgb2a - high-mobility group box 2a, psmd1 - proteasome (prosome, macropain) 26s subunit, non-atpase, 1, jund - jun d proto-oncogene, zbtb4 - zinc finger and btb domain containing 4, cebpd - ccaat/enhancer binding protein (c/ebp), delta, vc…
GO:0043434	response to peptide hormone	0.000457	0.0503	11.78	13862	34	173	5	[pck1 - phosphoenolpyruvate carboxykinase 1 (soluble), socs1a - suppressor of cytokine signaling 1a, anxa1c - annexin a1c, nr4a1 - nuclear receptor subfamily 4, group a, member 1, stat1b - signal transducer and activator of transcription 1b]
GO:1901652	response to peptide	0.000457	0.0496	11.78	13862	34	173	5	[pck1 - phosphoenolpyruvate carboxykinase 1 (soluble), socs1a - suppressor of cytokine signaling 1a, anxa1c - annexin a1c, nr4a1 - nuclear receptor subfamily 4, group a, member 1, stat1b - signal transducer and activator of transcription 1b]
GO:0045992	negative regulation of embryonic development	0.000487	0.0522	132.02	13862	14	15	2	[klf2a - kruppel-like factor 2a, rgs2 - regulator of g-protein signaling 2]
GO:0006457	protein folding	0.000535	0.0566	2.31	13862	107	1401	25	[hsp90b1 - heat shock protein 90, beta (grp94), member 1, pdia4 - protein disulfide isomerase associated 4, hsp90aa1.1 - heat shock protein 90, alpha (cytosolic), class a member 1, tandem duplicate 1, pfdn2 - prefoldin subunit 2, emc1 - er membrane protein complex subunit 1, canx - calnexin, cct3 - chaperonin containing tcp1, subunit 3 (gamma), hspa14 - heat shock protein 14, p4hb - procollagen-p…
GO:0045010	actin nucleation	0.000542	0.0567	6.28	13862	26	594	7	[actr2a - arp2 actin-related protein 2a homolog (yeast), actr3 - arp3 actin-related protein 3 homolog (yeast), arpc1a - actin related protein 2/3 complex, subunit 1a, arpc1b - actin related protein 2/3 complex, subunit 1b, arpc5a - actin related protein 2/3 complex, subunit 5a, arpc4 - actin related protein 2/3 complex, subunit 4, gsnb - gelsolin b]
GO:0021545	cranial nerve development	0.000552	0.057	4.96	13862	20	1118	8	[cdh4 - cadherin 4, retinal, dlx3b - distal-less homeobox gene 3b, neurog1 - neurogenin 1, rtn4a - reticulon 4a, gmds - gdp-mannose 4,6-dehydratase, lhx2b - lim homeobox 2b, six3a - sine oculis homeobox homolog 3a, six3b - sine oculis homeobox homolog 3b]
GO:0031323	regulation of cellular metabolic process	0.00056	0.057	4.61	13862	2187	11	8	[ehf - ets homologous factor, anxa1c - annexin a1c, klf2a - kruppel-like factor 2a, zgc:122979 - zgc:122979, mych - myelocytomatosis oncogene homolog, npas4a - neuronal pas domain protein 4a, grhl3 - grainyhead-like 3, psme2 - proteasome activator subunit 2]
GO:0009225	nucleotide-sugar metabolic process	0.000573	0.0577	5.86	13862	19	872	7	[uap1 - udp-n-acteylglucosamine pyrophosphorylase 1, gfpt1 - glutamine-fructose-6-phosphate transaminase 1, gmds - gdp-mannose 4,6-dehydratase, gnpda2 - glucosamine-6-phosphate deaminase 2, gmppb - gdp-mannose pyrophosphorylase b, pmm2 - phosphomannomutase 2, gmppab - gdp-mannose pyrophosphorylase ab]
GO:0042221	response to chemical	0.00058	0.0577	2.38	13862	488	286	24	[hsp90b1 - heat shock protein 90, beta (grp94), member 1, pck1 - phosphoenolpyruvate carboxykinase 1 (soluble), socs1a - suppressor of cytokine signaling 1a, rnf139 - ring finger protein 139, anxa1c - annexin a1c, jund - jun d proto-oncogene, il13 - interleukin 13, vcp - valosin containing protein, mxa - myxovirus (influenza) resistance a, grhl3 - grainyhead-like 3, hsp90aa1.2 - heat shock protei…
GO:0009226	nucleotide-sugar biosynthetic process	0.000585	0.0574	6.81	13862	14	872	6	[uap1 - udp-n-acteylglucosamine pyrophosphorylase 1, gmds - gdp-mannose 4,6-dehydratase, gnpda2 - glucosamine-6-phosphate deaminase 2, gmppb - gdp-mannose pyrophosphorylase b, pmm2 - phosphomannomutase 2, gmppab - gdp-mannose pyrophosphorylase ab]
GO:0019222	regulation of metabolic process	0.000606	0.0589	1.93	13862	2334	111	36	[psmc4 - proteasome (prosome, macropain) 26s subunit, atpase, 4, ehf - ets homologous factor, klf2a - kruppel-like factor 2a, anxa1c - annexin a1c, tob1a - transducer of erbb2, 1a, hmgb2a - high-mobility group box 2a, psmd1 - proteasome (prosome, macropain) 26s subunit, non-atpase, 1, jund - jun d proto-oncogene, zbtb4 - zinc finger and btb domain containing 4, cebpd - ccaat/enhancer binding prot…
GO:0048869	cellular developmental process	0.00061	0.0586	4.58	13862	1363	20	9	[ehf - ets homologous factor, klf2a - kruppel-like factor 2a, anxa1c - annexin a1c, sec23b - sec23 homolog b (s. cerevisiae), psmd11b - proteasome (prosome, macropain) 216s subunit, non-atpase, 11b, rgs2 - regulator of g-protein signaling 2, klf9 - kruppel-like factor 9, npas4a - neuronal pas domain protein 4a, mych - myelocytomatosis oncogene homolog]
GO:0007346	regulation of mitotic cell cycle	0.000661	0.0627	8.85	13862	127	74	6	[anxa1c - annexin a1c, pim1 - pim-1 oncogene, btg2 - b-cell translocation gene 2, pim3 - pim-3 oncogene, psme1 - proteasome activator subunit 1, psme2 - proteasome activator subunit 2]
GO:0009298	GDP-mannose biosynthetic process	0.000717	0.0672	19.99	13862	5	416	3	[gmppb - gdp-mannose pyrophosphorylase b, pmm2 - phosphomannomutase 2, gmppab - gdp-mannose pyrophosphorylase ab]
GO:0031326	regulation of cellular biosynthetic process	0.000763	0.0707	5.48	13862	1611	11	7	[ehf - ets homologous factor, anxa1c - annexin a1c, klf2a - kruppel-like factor 2a, zgc:122979 - zgc:122979, mych - myelocytomatosis oncogene homolog, npas4a - neuronal pas domain protein 4a, grhl3 - grainyhead-like 3]
GO:0009889	regulation of biosynthetic process	0.000835	0.0766	5.42	13862	1629	11	7	[ehf - ets homologous factor, anxa1c - annexin a1c, klf2a - kruppel-like factor 2a, zgc:122979 - zgc:122979, mych - myelocytomatosis oncogene homolog, npas4a - neuronal pas domain protein 4a, grhl3 - grainyhead-like 3]
GO:0003223	ventricular compact myocardium morphogenesis	0.000854	0.0775	2310.33	13862	2	3	1	[klf2a - kruppel-like factor 2a]
GO:0051252	regulation of RNA metabolic process	0.000899	0.0806	2.04	13862	1549	136	31	[psmc4 - proteasome (prosome, macropain) 26s subunit, atpase, 4, foxg1b - forkhead box g1b, ehf - ets homologous factor, klf2a - kruppel-like factor 2a, tob1a - transducer of erbb2, 1a, hmgb2a - high-mobility group box 2a, jund - jun d proto-oncogene, zbtb4 - zinc finger and btb domain containing 4, cebpd - ccaat/enhancer binding protein (c/ebp), delta, npas4a - neuronal pas domain protein 4a, my…
GO:0071385	cellular response to glucocorticoid stimulus	0.000925	0.0821	68.45	13862	5	81	2	[pck1 - phosphoenolpyruvate carboxykinase 1 (soluble), anxa1c - annexin a1c]
GO:0071384	cellular response to corticosteroid stimulus	0.000925	0.0813	68.45	13862	5	81	2	[pck1 - phosphoenolpyruvate carboxykinase 1 (soluble), anxa1c - annexin a1c]
