# Supplementary material for: Embryonic alcohol exposure disrupts the ubiquitin-proteasome system
Source: JCI Insight. 2022 Dec 8;7(23):e156914. doi: 10.1172/jci.insight.156914 (PMC9746913; doi:10.1172/jci.insight.156914)
Supplement: Supplemental table 3 [file jciinsight-7-156914-s043.xlsx]

## Sheet: Sheet1
Table S3. GOrilla Component Analysis of Control (0% EtOH) vs EAE (1% EtOH, 12hpf - 5 dpf) in 7 dpf Larvae
GO Term	Description	P-value	FDR q-value	Enrichment	N	B	n	b	Genes
GO:0000502	proteasome complex	4.15e-41	5.35e-38	28.95	13862	50	316	33	[psmc4 - proteasome (prosome, macropain) 26s subunit, atpase, 4, psma3 - proteasome (prosome, macropain) subunit, alpha type, 3, psmd1 - proteasome (prosome, macropain) 26s subunit, non-atpase, 1, psmb4 - proteasome (prosome, macropain) subunit, beta type, 4, psma1 - proteasome (prosome, macropain) subunit, alpha type, 1, psmd13 - proteasome (prosome, macropain) 26s subunit, non-atpase, 13, psma4…
GO:1905369	endopeptidase complex	4.15e-41	2.67e-38	28.95	13862	50	316	33	[psmc4 - proteasome (prosome, macropain) 26s subunit, atpase, 4, psma3 - proteasome (prosome, macropain) subunit, alpha type, 3, psmd1 - proteasome (prosome, macropain) 26s subunit, non-atpase, 1, psmb4 - proteasome (prosome, macropain) subunit, beta type, 4, psma1 - proteasome (prosome, macropain) subunit, alpha type, 1, psmd13 - proteasome (prosome, macropain) 26s subunit, non-atpase, 13, psma4…
GO:1905368	peptidase complex	3.52e-36	1.51e-33	22.98	13862	63	316	33	[psmc4 - proteasome (prosome, macropain) 26s subunit, atpase, 4, psma3 - proteasome (prosome, macropain) subunit, alpha type, 3, psmd1 - proteasome (prosome, macropain) 26s subunit, non-atpase, 1, psmb4 - proteasome (prosome, macropain) subunit, beta type, 4, psma1 - proteasome (prosome, macropain) subunit, alpha type, 1, psmd13 - proteasome (prosome, macropain) 26s subunit, non-atpase, 13, psma4…
GO:0005839	proteasome core complex	1.26e-22	4.05e-20	62.28	13862	19	164	14	[psma3 - proteasome (prosome, macropain) subunit, alpha type, 3, psmb4 - proteasome (prosome, macropain) subunit, beta type, 4, psma1 - proteasome (prosome, macropain) subunit, alpha type, 1, psma8 - proteasome (prosome, macropain) subunit, alpha type, 8, psma4 - proteasome (prosome, macropain) subunit, alpha type, 4, psmb3 - proteasome (prosome, macropain) subunit, beta type, 3, psmb1 - proteaso…
GO:0008541	proteasome regulatory particle, lid subcomplex	5.02e-12	1.29e-09	123.77	13862	8	84	6	[psmd13 - proteasome (prosome, macropain) 26s subunit, non-atpase, 13, adrm1 - adhesion regulating molecule 1, psmd8 - proteasome (prosome, macropain) 26s subunit, non-atpase, 8, psmd3 - proteasome (prosome, macropain) 26s subunit, non-atpase, 3, psmd11b - proteasome (prosome, macropain) 216s subunit, non-atpase, 11b, psmd14 - proteasome (prosome, macropain) 26s subunit, non-atpase, 14]
GO:0008540	proteasome regulatory particle, base subcomplex	6.87e-11	1.47e-08	15.76	13862	12	733	10	[psmc4 - proteasome (prosome, macropain) 26s subunit, atpase, 4, psmc1b - proteasome (prosome, macropain) 26s subunit, atpase, 1b, psmd4b - proteasome (prosome, macropain) 26s subunit, non-atpase, 4b, psmc2 - proteasome (prosome, macropain) 26s subunit, atpase 2, psmd4a - proteasome (prosome, macropain) 26s subunit, non-atpase, 4a, psmc5 - proteasome (prosome, macropain) 26s subunit, atpase, 5, p…
GO:0005737	cytoplasm	1.02e-10	1.88e-08	1.86	13862	2305	368	114	[tuba8l4 - tubulin, alpha 8 like 4, kpna2 - karyopherin alpha 2 (rag cohort 1, importin alpha 1), tob1a - transducer of erbb2, 1a, cdv3 - carnitine deficiency-associated gene expressed in ventricle 3, psma1 - proteasome (prosome, macropain) subunit, alpha type, 1, vcp - valosin containing protein, btg2 - b-cell translocation gene 2, arhgdig - rho gdp dissociation inhibitor (gdi) gamma, zc3h15 - z…
GO:0019773	proteasome core complex, alpha-subunit complex	2.41e-10	3.88e-08	38.78	13862	9	278	7	[psma3 - proteasome (prosome, macropain) subunit, alpha type, 3, psma4 - proteasome (prosome, macropain) subunit, alpha type, 4, si:rp71-45k5.4 - si:rp71-45k5.4, psma5 - proteasome (prosome, macropain) subunit, alpha type,5, psma6a - proteasome (prosome, macropain) subunit, alpha type, 6a, psma1 - proteasome (prosome, macropain) subunit, alpha type, 1, psma8 - proteasome (prosome, macropain) subu…
GO:1902494	catalytic complex	2.71e-08	3.88e-06	4.45	13862	807	85	22	[psmc4 - proteasome (prosome, macropain) 26s subunit, atpase, 4, psma3 - proteasome (prosome, macropain) subunit, alpha type, 3, psmd1 - proteasome (prosome, macropain) 26s subunit, non-atpase, 1, psmc3 - proteasome (prosome, macropain) 26s subunit, atpase, 3, psmd3 - proteasome (prosome, macropain) 26s subunit, non-atpase, 3, psmb4 - proteasome (prosome, macropain) subunit, beta type, 4, gna14 -…
GO:0031597	cytosolic proteasome complex	1.25e-07	1.6e-05	81.54	13862	5	136	4	[psmc4 - proteasome (prosome, macropain) 26s subunit, atpase, 4, psmd1 - proteasome (prosome, macropain) 26s subunit, non-atpase, 1, psmc5 - proteasome (prosome, macropain) 26s subunit, atpase, 5, psmc6 - proteasome (prosome, macropain) 26s subunit, atpase, 6]
GO:0044424	intracellular part	1.31e-07	1.54e-05	1.24	13862	7316	478	314	[hsp90b1 - heat shock protein 90, beta (grp94), member 1, elovl6l - elovl family member 6, elongation of long chain fatty acids like, actr3 - arp3 actin-related protein 3 homolog (yeast), zgc:152791 - zgc:152791, tob1a - transducer of erbb2, 1a, chaf1a - chromatin assembly factor 1, subunit a (p150), cebpa - ccaat/enhancer binding protein (c/ebp), alpha, clpp - clpp caseinolytic peptidase, atp-de…
GO:0043231	intracellular membrane-bounded organelle	2.86e-06	0.000307	1.36	13862	4235	478	199	[hsp90b1 - heat shock protein 90, beta (grp94), member 1, elovl6l - elovl family member 6, elongation of long chain fatty acids like, zgc:152791 - zgc:152791, tob1a - transducer of erbb2, 1a, chaf1a - chromatin assembly factor 1, subunit a (p150), cebpa - ccaat/enhancer binding protein (c/ebp), alpha, cebpd - ccaat/enhancer binding protein (c/ebp), delta, ndc80 - ndc80 homolog, kinetochore comple…
GO:0043229	intracellular organelle	9.75e-06	0.000966	1.3	13862	5009	478	225	[hsp90b1 - heat shock protein 90, beta (grp94), member 1, elovl6l - elovl family member 6, elongation of long chain fatty acids like, zgc:152791 - zgc:152791, tob1a - transducer of erbb2, 1a, chaf1a - chromatin assembly factor 1, subunit a (p150), cebpa - ccaat/enhancer binding protein (c/ebp), alpha, cebpd - ccaat/enhancer binding protein (c/ebp), delta, top1 - topoisomerase (dna) i, ndc80 - ndc…
GO:0045202	synapse	1.04e-05	0.000961	2.24	13862	161	1420	37	[syngr3b - synaptogyrin 3b, grin1b - glutamate receptor, ionotropic, n-methyl d-aspartate 1b, psma3 - proteasome (prosome, macropain) subunit, alpha type, 3, psmc4 - proteasome (prosome, macropain) 26s subunit, atpase, 4, gria1a - glutamate receptor, ionotropic, ampa 1a, syngr2b - synaptogyrin 2b, glra1 - glycine receptor, alpha 1, nlgn4a - neuroligin 4a, chrna6 - cholinergic receptor, nicotinic,…
GO:0008537	proteasome activator complex	1.73e-05	0.00149	48.13	13862	3	288	3	[psme3 - proteasome activator subunit 3, psme1 - proteasome activator subunit 1, psme2 - proteasome activator subunit 2]
GO:0005829	cytosol	1.74e-05	0.0014	1.64	13862	596	1263	89	[nt5c1ba - 5'-nucleotidase, cytosolic ib a, ulk2 - unc-51-like kinase 2 (c. elegans), haus1 - haus augmin-like complex, subunit 1, psmd4b - proteasome (prosome, macropain) 26s subunit, non-atpase, 4b, hspa4b - heat shock protein 4b, psmd4a - proteasome (prosome, macropain) 26s subunit, non-atpase, 4a, arhgdia - rho gdp dissociation inhibitor (gdi) alpha, hsp90aa1.1 - heat shock protein 90, alpha …
GO:0043226	organelle	1.96e-05	0.00149	1.29	13862	5078	478	226	[hsp90b1 - heat shock protein 90, beta (grp94), member 1, elovl6l - elovl family member 6, elongation of long chain fatty acids like, zgc:152791 - zgc:152791, tob1a - transducer of erbb2, 1a, chaf1a - chromatin assembly factor 1, subunit a (p150), cebpa - ccaat/enhancer binding protein (c/ebp), alpha, cebpd - ccaat/enhancer binding protein (c/ebp), delta, top1 - topoisomerase (dna) i, ndc80 - ndc…
GO:0005634	nucleus	2.99e-05	0.00214	1.78	13862	2854	164	60	[ehf - ets homologous factor, kpna2 - karyopherin alpha 2 (rag cohort 1, importin alpha 1), tob1a - transducer of erbb2, 1a, psmd1 - proteasome (prosome, macropain) 26s subunit, non-atpase, 1, jund - jun d proto-oncogene, cebpd - ccaat/enhancer binding protein (c/ebp), delta, psma1 - proteasome (prosome, macropain) subunit, alpha type, 1, vcp - valosin containing protein, btg2 - b-cell translocat…
GO:0005885	Arp2/3 protein complex	3.04e-05	0.00206	12.19	13862	15	455	6	[actr2a - arp2 actin-related protein 2a homolog (yeast), actr3 - arp3 actin-related protein 3 homolog (yeast), arpc1b - actin related protein 2/3 complex, subunit 1b, arpc1a - actin related protein 2/3 complex, subunit 1a, arpc5a - actin related protein 2/3 complex, subunit 5a, arpc4 - actin related protein 2/3 complex, subunit 4]
GO:0043227	membrane-bounded organelle	0.000105	0.00678	1.3	13862	4473	478	200	[hsp90b1 - heat shock protein 90, beta (grp94), member 1, elovl6l - elovl family member 6, elongation of long chain fatty acids like, zgc:152791 - zgc:152791, tob1a - transducer of erbb2, 1a, chaf1a - chromatin assembly factor 1, subunit a (p150), cebpa - ccaat/enhancer binding protein (c/ebp), alpha, cebpd - ccaat/enhancer binding protein (c/ebp), delta, ndc80 - ndc80 homolog, kinetochore comple…
GO:0005793	endoplasmic reticulum-Golgi intermediate compartment	0.000168	0.0103	7.8	13862	29	429	7	[prom1a - prominin 1a, nucb1 - nucleobindin 1, zgc:154054 - zgc:154054, tmed9 - transmembrane emp24 protein transport domain containing 9, tmed2 - transmembrane emp24 domain trafficking protein 2, tmed3 - transmembrane emp24 protein transport domain containing 3, lman2lb - lectin, mannose-binding 2-like b]
GO:0005838	proteasome regulatory particle	0.000288	0.0169	18.89	13862	3	734	3	[psmd6 - proteasome (prosome, macropain) 26s subunit, non-atpase, 6, psmd8 - proteasome (prosome, macropain) 26s subunit, non-atpase, 8, psmd7 - proteasome (prosome, macropain) 26s subunit, non-atpase, 7 (mov34 homolog)]
GO:0031595	nuclear proteasome complex	0.000393	0.022	62.72	13862	2	221	2	[psmd12 - proteasome (prosome, macropain) 26s subunit, non-atpase, 12, psmc5 - proteasome (prosome, macropain) 26s subunit, atpase, 5]
GO:0044464	cell part	0.00049	0.0263	1.3	13862	8765	97	80	[psmc4 - proteasome (prosome, macropain) 26s subunit, atpase, 4, ehf - ets homologous factor, pdia4 - protein disulfide isomerase associated 4, anxa1c - annexin a1c, zgc:152791 - zgc:152791, tob1a - transducer of erbb2, 1a, ctsc - cathepsin c, psmd1 - proteasome (prosome, macropain) 26s subunit, non-atpase, 1, jund - jun d proto-oncogene, cebpd - ccaat/enhancer binding protein (c/ebp), delta, vcp…
GO:0005730	nucleolus	0.000659	0.034	1.96	13862	151	1498	32	[pinx1 - pin2/trf1-interacting protein 1, nop2 - nop2 nucleolar protein homolog (yeast), noc2l - nucleolar complex associated 2 homolog (s. cerevisiae), npm1a - nucleophosmin 1a, mrto4 - mrna turnover 4 homolog (s. cerevisiae), top1 - topoisomerase (dna) i, pes - pescadillo, sf3b4 - splicing factor 3b, subunit 4, eif4a3 - eukaryotic translation initiation factor 4a, isoform 3, eif6 - eukaryotic t…
GO:0005923	bicellular tight junction	0.00074	0.0366	10.92	13862	47	135	5	[si:ch211-95j8.2 - si:ch211-95j8.2, cldne - claudin e, cldna - claudin a, oclna - occludin a, cldn7b - claudin 7b]
GO:0044456	synapse part	0.000809	0.0386	1.79	13862	224	1420	41	[syngr3b - synaptogyrin 3b, grin1b - glutamate receptor, ionotropic, n-methyl d-aspartate 1b, clstn3 - calsyntenin 3, gria1a - glutamate receptor, ionotropic, ampa 1a, syngr2b - synaptogyrin 2b, glra1 - glycine receptor, alpha 1, chrna6 - cholinergic receptor, nicotinic, alpha 6, syt1a - synaptotagmin ia, dbnla - drebrin-like a, dnm1l - dynamin 1-like, syngr2a - synaptogyrin 2a, grin1a - glutamat…
GO:0098797	plasma membrane protein complex	0.000847	0.039	1.66	13862	299	1481	53	[cacnb4b - calcium channel, voltage-dependent, beta 4b subunit, mhc2dab - major histocompatibility complex class ii dab gene, gabbr1b - gamma-aminobutyric acid (gaba) b receptor, 1b, chrna6 - cholinergic receptor, nicotinic, alpha 6, itgb2 - integrin, beta 2, grin1a - glutamate receptor, ionotropic, n-methyl d-aspartate 1a, scn1ba - sodium channel, voltage-gated, type i, beta a, im:7165146 - im:7…
GO:0070160	tight junction	0.000895	0.0398	10.48	13862	49	135	5	[si:ch211-95j8.2 - si:ch211-95j8.2, cldne - claudin e, oclna - occludin a, cldna - claudin a, cldn7b - claudin 7b]
